# Supplementary material for: TIde: a software for the systematic scanning of drug targets in kinetic network models
Source: BMC Bioinformatics. 2009 Oct 19;10:344. doi: 10.1186/1471-2105-10-344 (PMC2773792; doi:10.1186/1471-2105-10-344)
Supplement: Additional file 2 — TIde-1.2.1 source code. Contains the packed python source code of our tool. [file 1471-2105-10-344-S2.ZIP]

Archive with 49 entries (47 files):
- TIde-1.2.1/additional_information_handler.py
- TIde-1.2.1/add_new_kinetics.py
- TIde-1.2.1/add_sboterms_to_sbml.py
- TIde-1.2.1/compare_network_selectivity.py
- TIde-1.2.1/consolewriter.py
- TIde-1.2.1/copasisolver.py
- TIde-1.2.1/csolver.py
- TIde-1.2.1/documentation/
- TIde-1.2.1/draw_elasticities.py
- TIde-1.2.1/flat_formula_database
- TIde-1.2.1/flat_formula_database_parser.py
- TIde-1.2.1/function_manipulation.py
- TIde-1.2.1/function_manipulation.py~
- TIde-1.2.1/global_options
- TIde-1.2.1/global_options.py
- TIde-1.2.1/htmllist.py
- TIde-1.2.1/html.py
- TIde-1.2.1/InhibitorEstimation.py
- TIde-1.2.1/jquery.js
- TIde-1.2.1/model_compare.py
- TIde-1.2.1/model.py
- TIde-1.2.1/models/
- TIde-1.2.1/pdfplot.py
- TIde-1.2.1/pre_defined_formulas.py
- TIde-1.2.1/pyparsing.py
- TIde-1.2.1/rre_generator.py
- TIde-1.2.1/rre_generator.py~
- TIde-1.2.1/sbml2dot.py
- TIde-1.2.1/sbmlpickle.py
- TIde-1.2.1/SBO_OBO.obo
- TIde-1.2.1/sboreader.py
- TIde-1.2.1/sdhanalysis.py
- TIde-1.2.1/simulation_data_handler.py
- TIde-1.2.1/solver.py
- TIde-1.2.1/soslib.py
- TIde-1.2.1/sosplot.py
- TIde-1.2.1/start_servers.py
- TIde-1.2.1/svg_graph.py
- TIde-1.2.1/documentation/install.html~
- TIde-1.2.1/documentation/install.html
- TIde-1.2.1/documentation/htmlpy.html
- TIde-1.2.1/documentation/pdfplot.jpeg
- TIde-1.2.1/documentation/htmllistpy.html
- TIde-1.2.1/models/postbranch.xml
- TIde-1.2.1/models/simple_signalling_cascade.xml
- TIde-1.2.1/models/BIOMD0000000211.xml
- TIde-1.2.1/models/postbranch_vf_10.xml
- TIde-1.2.1/models/prebranch.xml
- TIde-1.2.1/models/prebranch_vf_10.xml
