# Supplementary material for: TIde: a software for the systematic scanning of drug targets in kinetic network models
Source: BMC Bioinformatics. 2009 Oct 19;10:344. doi: 10.1186/1471-2105-10-344 (PMC2773792; doi:10.1186/1471-2105-10-344)
Supplement: Additional file 2 — TIde-1.2.1 source code. Contains the packed python source code of our tool. [file 1471-2105-10-344-S2.ZIP › TIde-1.2.1/additional_information_handler.py]

#!/usr/bin/env python
import os.path,libsbml


class additional_information_handler:
    def __generate_temporary_filename__(self,fn):
        return ".".join(fn.split(".")[:-1])+os.path.sep+"steady_state.xml"

    def __file_exists_check__(self):
	if not self.modelInstance.reload_cached_file:
	    self.exists = False
	    return
        try:
	    if self.filename == "temp.xml": raise IOError()
            f = file(self.filename,"r")
            f.close()
            self.exists = True
        except IOError:
            self.exists = False
        
    def __init__(self,modelInstance):
        self.modelInstance = modelInstance
        self.filename = self.__generate_temporary_filename__(self.modelInstance.filename)
        self.__file_exists_check__()

    def __write_steady_state_values_to_document__(self,document,steady_state_values):
        if not self.exists:
            for species in document.getModel().getListOfSpecies():
                if species.getId() not in steady_state_values:
                    # species not simulated
                    continue
                val = steady_state_values[species.getId()]
                if species.isSetInitialConcentration():
                    species.setInitialConcentration(val)
                elif species.isSetInitialAmount():
                    species.setInitialAmount(val)

    def write_file(self,steady_state_values,filename=None):
	if not filename: filename = self.filename
        document = self.modelInstance.sbmldoc.clone()
        self.__write_steady_state_values_to_document__(document,steady_state_values)
        libsbml.writeSBML( document, filename )
