# Supplementary material for: TIde: a software for the systematic scanning of drug targets in kinetic network models
Source: BMC Bioinformatics. 2009 Oct 19;10:344. doi: 10.1186/1471-2105-10-344 (PMC2773792; doi:10.1186/1471-2105-10-344)
Supplement: Additional file 2 — TIde-1.2.1 source code. Contains the packed python source code of our tool. [file 1471-2105-10-344-S2.ZIP › TIde-1.2.1/add_new_kinetics.py]

#!/usr/bin/env python

import consolewriter,function_manipulation,re,libsbml,copy

cofactorlist = "amp,adp,atp,gmp,gdp,gtp,nad,nadh,nadh+,nadh2,nadh+h+".split(",")

class adder:
    def function_definition_replace( self,reaction, sbmldoc ):
        formula = function_manipulation.include_spaces_in_formula( reaction.getKineticLaw().getFormula() )
        for fd in sbmldoc.getModel().getListOfFunctionDefinitions():
            if " "+fd.getId()+" " in formula:
                paramlist = []
                for i in range(fd.getNumArguments()):
                    paramlist.append( fd.getArgument(i).getName() )
                matchstring = "\s*"+fd.getId()+"\s*\("+ ",".join([".*"]*len(paramlist)) +"\)\s*"
                match = re.search(matchstring,formula)
                fd_formula = function_manipulation.include_spaces_in_formula(libsbml.formulaToString(fd.getMath().getRightChild()))
                while match:
                    matching = match.group(0)
                    vars_in_fd = [x.strip() for x in matching.split("(")[1].strip().strip(")").split(",")]
                    this_fd_formula = copy.deepcopy(fd_formula)
                    for paramindex in range(len(paramlist)):
                        this_fd_formula = this_fd_formula.replace(" "+paramlist[paramindex]+" "," "+vars_in_fd[paramindex]+" ")
                    formula = formula.replace(matching,this_fd_formula)

                    match = re.search(matchstring,formula)
        return formula
    def get_kinetics(self,filename):
        kinetics = []
        document = libsbml.readSBML(filename)
        compartments = [x.getId() for x in document.getModel().getListOfCompartments()]
        for reaction in document.getModel().getListOfReactions():
            complete_formula = self.function_definition_replace(reaction, document)
            compartment_parameters = [x for x in compartments if " "+x+" " in complete_formula]
            kinetics.append(["newly_added_kinetics_"+reaction.getId(), complete_formula, [x.getId() for x in reaction.getKineticLaw().getListOfParameters()]+compartment_parameters, [[x.getSpecies() for x in reaction.getListOfReactants()],[x.getSpecies() for x in reaction.getListOfModifiers()],[x.getSpecies() for x in reaction.getListOfProducts()]]])
        return kinetics
    def _get_kinetics(self,filename):
        a = ["vATPase","K13*(-sumAc+(1-4*KeqAK)*Pc+(4*(1-4*KeqAK)*KeqAK*Pc^2+(sumAc-(1-4*KeqAK)*Pc)^2)^0.5)/(2*(1-4*KeqAK)*(Pc-(-sumAc+(1-4*KeqAK)*Pc+(4*(1-4*KeqAK)*KeqAK*Pc^2+(sumAc-(1-4*KeqAK)*Pc)^2)^0.5)/(1-4*KeqAK)))/cytosol",["K13","KeqAK","cytosol","sumAc"],[["Pc"],[],[]]]
        b = ["vAldolase","((Vmax_v5 *(Fru16BP - GAP*(DHAP*(Vc/Vg +1)-(5*DHAP*(Vc/Vg + 1)/(5*Vc/Vg + (45 - Glc6P - Fru6P - 2*Fru16BP - GAP -BPGA13 - Pg)))*Vc/Vg)/Keq_v5)/((0.009 * (1 + ((-(6 - Pg*(1-4*KeqAK)) +sqrt((6 - Pg*(1-4*KeqAK))^2-4*(1 - 4*KeqAK)*(- KeqAK*Pg^2)))/(2*(1 - 4*KeqAK)))/0.68 + (Pg - 2*((-(6 - Pg*(1-4*KeqAK)) +sqrt((6 - Pg*(1-4*KeqAK))^2-4*(1 - 4*KeqAK)*(- KeqAK*Pg^2)))/(2*(1 - 4*KeqAK))))/1.51 + (6 - ((-(6 - Pg*(1-4*KeqAK)) +sqrt((6 - Pg*(1-4*KeqAK))^2-4*(1 - 4*KeqAK)*(- KeqAK*Pg^2)))/(2*(1 - 4*KeqAK))) - (Pg - 2*((-(6 - Pg*(1-4*KeqAK)) +sqrt((6 - Pg*(1-4*KeqAK))^2-4*(1 - 4*KeqAK)*(- KeqAK*Pg^2)))/(2*(1 - 4*KeqAK)))))/3.65)) + Fru16BP + GAP*((0.015*(1 + ((-(6 - Pg*(1-4*KeqAK)) +sqrt((6 - Pg*(1-4*KeqAK))^2-4*(1 - 4*KeqAK)*(- KeqAK*Pg^2)))/(2*(1 - 4*KeqAK)))/0.68 + (Pg - 2*((-(6 - Pg*(1-4*KeqAK)) +sqrt((6 - Pg*(1-4*KeqAK))^2-4*(1 - 4*KeqAK)*(- KeqAK*Pg^2)))/(2*(1 - 4*KeqAK))))/1.51 + (6 - ((-(6 - Pg*(1-4*KeqAK)) +sqrt((6 - Pg*(1-4*KeqAK))^2-4*(1 - 4*KeqAK)*(- KeqAK*Pg^2)))/(2*(1 - 4*KeqAK))) - (Pg - 2*((-(6 - Pg*(1-4*KeqAK)) +sqrt((6 - Pg*(1-4*KeqAK))^2-4*(1 - 4*KeqAK)*(- KeqAK*Pg^2)))/(2*(1 - 4*KeqAK)))))/3.65))/Keq_v5)*(1/r_v5) + (DHAP*(Vc/Vg +1)-(5*DHAP*(Vc/Vg + 1)/(5*Vc/Vg + (45 - Glc6P - Fru6P - 2*Fru16BP - GAP -BPGA13 - Pg)))*Vc/Vg)*(KGAP_v5/Keq_v5)*(1/r_v5) + Fru16BP*GAP/KGAPi_v5 + (GAP*(DHAP*(Vc/Vg +1)-(5*DHAP*(Vc/Vg + 1)/(5*Vc/Vg + (45 - Glc6P - Fru6P - 2*Fru16BP - GAP -BPGA13 - Pg)))*Vc/Vg)/Keq_v5)*(1/r_v5))))/vglycosome",["Vmax_v5","Vc","Vg","Keq_v5","KeqAK","r_v5","KGAP_v5","KGAPi_v5","vglycosome"],[["Fru16BP"],["Glc6P","Fru6P","BPGA13","Pg"],["GAP","DHAP"]]]
        c = ["vGlucose transport","Vm1*(GlcE-GlcI)/(K1Glc+GlcE+GlcI+afac*GlcE*GlcI/K1Glc)",["K1Glc","Vm1","afac"],[["GlcE"],[],["GlcI"]]]
        d = ["","",[],[[],[],[]]]
        e = ["","",[],[[],[],[]]]
        f = ["","",[],[[],[],[]]]
        g = ["","",[],[[],[],[]]]
        h = ["","",[],[[],[],[]]]
        i = ["","",[],[[],[],[]]]
        j = ["","",[],[[],[],[]]]
        return [a,c]
    def __init__(self,filename=None):
        self.kinetics = self.get_kinetics(filename)
        self.cw = consolewriter.consolewriter(False)
        self.get_all_inhibitions()
    def search_kms(self,kinetics,for_cofactor=False):
        """Finds the km values in a kinetic formula.

        It is supposed that the values appear in the formula as \"substrate_or_product / corresponding_km\"."""
        myspecies = [x for x in kinetics[3][0]+kinetics[3][2]]
        myformula = function_manipulation.include_spaces_in_formula(kinetics[1])
        allkms = []
        for species in myspecies:
            for thiskms in re.findall(" "+species+" \/ ([_a-zA-Z][_a-zA-Z0-9]*) ",myformula):
                if thiskms not in allkms:
                    # check this km to contain the name of a cofactor
                    if for_cofactor ^ (([x in thiskms.lower() for x in cofactorlist].count(True))==0):
                        allkms.append(thiskms)
        return allkms
    def get_inhibition(self,inhibition_type,kinetics):
        """Returns inhibition kinetics in the format [name,formula,parameterlist,[substratelist,modifierlist,productlist]].

        Inhibition_type can be competitive or uncompetitive, original kinetics are also in the list format."""
        # get parameters to be multiplied
        parameters = self.search_kms(kinetics,inhibition_type=='kocompetitive')
        [name,formula,par,[s,m,p]] = kinetics
        newformula = function_manipulation.include_spaces_in_formula(formula)

        # perhaps restore parameters if we have uncompetitive inhibition which is supposed to work on the same set of Kms
        # as the competitive inhibition for noncofactors
        display_inhibition_type = inhibition_type if inhibition_type != "kocompetitive" else "cofactor competitive"
        if kinetics[0] not in self.non_cofactor_kms or inhibition_type=="kocompetitive":
            print "\n\nIncluding",display_inhibition_type,"inhibition for reaction",kinetics[0].split("_")[-1]
            print "Kinetics:",kinetics[1]
            print "Selected Kms from the parameterset",par,"are:"
            print parameters
            print "Enter comma separated parameters to be added or removed from the list:"
            changing_parameters = [x for x in raw_input(":").split(",") if len(x)>0]
            for cp in changing_parameters:
                if cp in parameters:
                    parameters.remove(cp)
                else:
                    parameters.append(cp)
            if inhibition_type != "kocompetitive":
                self.non_cofactor_kms[kinetics[0]] = parameters
        else:
            parameters = self.non_cofactor_kms[kinetics[0]]

        if len(parameters) == 0:
            # no Km values are found => unable to modify formula
            return None
                
        connection_sign = "*"
        if inhibition_type == "uncompetitive":
            newformula = " ( "+newformula+" ) / ( 1 + i / ki ) "
            connection_sign = "/"
        for thisp in parameters:
            newformula = newformula.replace(" "+thisp+" "," ( "+thisp+" "+connection_sign+" ( 1 + i / ki ) ) ")
        return [name+" "+inhibition_type+" inhibition (automatically generated)",newformula,par+["ki"],[s,m+["i"],p]]
    def get_all_inhibitions(self):
        """Appends them also to the database."""
        import flat_formula_database_parser
        self.ffdb = flat_formula_database_parser.flat_formula_database_parser()
        # get a dictionary saving the selection of non cofactor Kms
        self.non_cofactor_kms = {}
        for kin in self.kinetics:
            # dropping the new kinetics
            # TODO check if the kinetics is already in and if, update the kin variable accordingly
            self.ffdb.append_formula_or_link( flat_formula_database_parser.formula_definition( kin[0], kin[1], kin[2], kin[3][0], kin[3][1], kin[3][2] ) )
            for inhibition_type in ["competitive","uncompetitive","kocompetitive"]:
                display_inhibition_type = inhibition_type if inhibition_type != "kocompetitive" else "cofactor competitive"
                inhibition_kinetics = self.get_inhibition(inhibition_type,kin)
                if inhibition_kinetics:
                    # TODO also check here, whether the formula is already in the database
                    self.ffdb.append_formula_or_link( flat_formula_database_parser.formula_definition( inhibition_kinetics[0], inhibition_kinetics[1], inhibition_kinetics[2], inhibition_kinetics[3][0], inhibition_kinetics[3][1], inhibition_kinetics[3][2] ) )
                    self.ffdb.append_formula_or_link( flat_formula_database_parser.link( kin[0], inhibition_type, inhibition_kinetics[0] ) )
                    print "Adding",display_inhibition_type,"inhibition formula",inhibition_kinetics[1]
        
if __name__ == "__main__":
    import sys
    adder(sys.argv[1])
