# Supplementary material for: TIde: a software for the systematic scanning of drug targets in kinetic network models
Source: BMC Bioinformatics. 2009 Oct 19;10:344. doi: 10.1186/1471-2105-10-344 (PMC2773792; doi:10.1186/1471-2105-10-344)
Supplement: Additional file 2 — TIde-1.2.1 source code. Contains the packed python source code of our tool. [file 1471-2105-10-344-S2.ZIP › TIde-1.2.1/add_sboterms_to_sbml.py]

#!/usr/bin/env python
import sys,model,rre_generator,libsbml,sboreader

class add_sboterms:
    def __init__(self,filename_or_libsbml_document,printoutput = False):
	self.filename = filename_or_libsbml_document
	self.printoutput = printoutput
	self.model=model.Model(self.filename)
    def add_sboterms_to_libsbml_reaction(self,reaction):
	rg = rre_generator.rre_generator(self.model,reaction)
	rg.find_formula()
	if self.printoutput: print reaction.getId()
	if rg.name == "unknown": return
	f = rg.pdf.find_formula_with_name(rg.name)
	if self.printoutput: print " found kinetic",rg.name
	if f.sboid:
	    reaction.setSBOTerm(sboreader.SBO2num(f.sboid))
	    if self.printoutput: print "  found SBOid",f.sboid
	for p,id in f.parameters2sbo.iteritems():
	    if not id:continue
	    for sbmlp in reaction.getKineticLaw().getListOfParameters():
		if rg.pi.compatible_values[reaction.getId()+"__"+sbmlp.getId()][0] == p:
		    sbmlp.setSBOTerm(sboreader.SBO2num(id))
		    if self.printoutput: print "   found SBOid",id,"for parameter",sbmlp.getId()
    def get_sboterms_to_libsbml_reaction(self,reaction):
	rg = rre_generator.rre_generator(self.model,reaction)
	ids = rg.get_all_fitting_sbo_ids()
	dic={}
	for sboid,pi in ids.iteritems():
	    dic[sboid]={}
	    f = rg.pdf.find_formula_with_sboterm(sboid)
	    for p,id in f.parameters2sbo.iteritems():
		if not id:continue
		for sbmlp in reaction.getKineticLaw().getListOfParameters():
		    if pi.compatible_values[reaction.getId()+"__"+sbmlp.getId()][0] == p:
			sbmlp.setSBOTerm(sboreader.SBO2num(id))
			if self.printoutput: print "   found SBOid",id,"for parameter",sbmlp.getId()
			dic[sboid][sbmlp.getId()]=id
	return dic
    def add_sboterms_to_complete_file(self):
	for r in self.model.sbmldoc.getModel().getListOfReactions():
	    self.add_sboterms_to_libsbml_reaction(r)
    def get_sboterms_to_complete_file(self):
	dic = {}
	for r in self.model.sbmldoc.getModel().getListOfReactions():
	    dic[r.getId()] = self.get_sboterms_to_libsbml_reaction(r)
	return dic
    def write_sbml(self,filename=None):
	if not filename: filename = self.filename
	libsbml.writeSBML(self.model.sbmldoc,filename)
	
if __name__ == "__main__":
    from optparse import OptionParser
    parser = OptionParser(usage = """usage: %prog [OPTION]... infile outfile

    Adds SBOterms to an SBML document.""")
    parser.add_option("-v", "--verbose", dest="verbose", action="store_true", default=False, help="Verbose output")
    (options, files) = parser.parse_args()
    if len(files) != 2:
	parser.error("incorrect number of files")
    adds = add_sboterms(files[0],options.verbose)
    adds.add_sboterms_to_complete_file()
    adds.write_sbml(files[1])
