# Supplementary material for: TIde: a software for the systematic scanning of drug targets in kinetic network models
Source: BMC Bioinformatics. 2009 Oct 19;10:344. doi: 10.1186/1471-2105-10-344 (PMC2773792; doi:10.1186/1471-2105-10-344)
Supplement: Additional file 2 — TIde-1.2.1 source code. Contains the packed python source code of our tool. [file 1471-2105-10-344-S2.ZIP › TIde-1.2.1/compare_network_selectivity.py]

#!/usr/bin/env python
import model,copy,simulation_data_handler,global_options,os

class compare_network_selectivity:
    def __init__(self,model1,model2,estimated_reduction1,estimated_reduction2, signalling, investigate_reactions=[]):
        self.signalling = signalling
        self.investigate_reactions = investigate_reactions
	self.model1 = model.Model(filename=model1, estimate_inhibitor_concentration = estimated_reduction1, signalling=self.signalling, investigate_reactions=self.investigate_reactions)
	self.model2 = model.Model(filename=model2, estimate_inhibitor_concentration = estimated_reduction2, signalling=self.signalling, investigate_reactions=self.investigate_reactions)
	for m in [self.model1,self.model2]:
	    m.solve()
            m.set_parent_characteristics()
	    m.write_ai_to_tempfile()
	self.go = global_options.global_options()
    def set_aim_for_target_identification( self, aim ):
	self.model1.set_aim_for_target_identification( aim )
	self.model2.set_aim_for_target_identification( aim )
    def target_identification( self ):
        for model in [ self.model1, self.model2 ]:
            model.target_identification()
            model.write_ti_output()
            model.drop_sdh()
    def copy_sdh_elements(self,sdh1,sdh2,default_aim_sensitivity=1.0):
	for sd in sdh1.data:
	    if sd not in sdh2.data:
		sdc = copy.deepcopy(sd)
		sdc.set_aim_sensitivity(default_aim_sensitivity)
		sdh2.data.append( sdc )
    def compare_simulated_data( self, svgfilename ):
	self.sdh1 = self.model1.sdh.copy()
	self.sdh2 = self.model2.sdh.copy()
	self.commonsdh = simulation_data_handler.simulation_data_handler("compare.xml")
	for sd in self.sdh1.data:
	    for sd2 in self.sdh2.data:
                if sd.variable == sd2.variable and sd.inhibition_type == sd2.inhibition_type:
                    variable_values = 0
                    delta = 0
                    as1 = sd.get_aim_sensitivity()
                    as2 = sd2.get_aim_sensitivity()
                    aim_sensitivity = 0.0 if as1*as2 == 0.0 else as1/as2
                    print sd.variable,sd.inhibition_type,sd.variable_delta,sd2.variable_delta,aim_sensitivity,as1,as2
                    self.commonsdh.add_data( sd.variable, sd.inhibition_type, variable_values, delta, aim_sensitivity )
	# include the merged dotfile
	# self.commonsdh.write_svg( svgfilename )
        if self.go.get_property("write_pdfs"):
            self.commonsdh.write_pdfs( svgfilename[:-4]+".pdf",colorclip=1 )
        # create comparison directory
        path = "models"+os.sep+"compare"
        try:
            os.mkdir(path)
        except:
            # IOError or Windows Error
            # path already available
            pass
        self.commonsdh.drop(path+os.sep+"sdh")
	

if __name__ == "__main__":
    import sys,optparse
    parser = optparse.OptionParser()
    parser.add_option("-f","--infiles",dest="filenames",help="reads from SBML file",metavar="SBMLFILE1.xml,SBMLFILE2.xml")
    parser.add_option("-a","--aim",dest="aim",help="defines the aim for the target identification",metavar="\"formula\"")
    parser.add_option("-i","--inhibitor_concentrations",dest="shiftlist",help="set the different strengths of inhibitions",metavar="\"0.1,1,10\"",default="0.1")
    parser.add_option("-s","--signal",dest="signalling",help="Performs special setups needed in order to simulate signalling models",action="store_true")
    parser.add_option("-v","--verbose",dest="verbose",help="sets the degree of verbosity",metavar="1to10")
    parser.add_option("-g","--investigate_only_reactions",dest="investigate_reactions",default="",metavar="reaction_1,reaction_4")
    parser.add_option("-e","--estimate_inhibitor_concentrations",dest="estimate_inhibitor_concentration",default="0.05,0.95",metavar="0.05,0.95",help="Estimate the inhibitor concentration for a flux or a concentration reduction / increase to this factor")
    parser.set_default("verbose",3)
    (options,args) = parser.parse_args()
    go = global_options.global_options()
    go.initialize()
    go.set_verbose(options.verbose)
    # parsing the arguments
    try:
        [file1,file2] = options.filenames.split(",")
    except:
        print "The option infiles (-f) is mandatory and has to be in the format SBMLFILE1.xml,SBMLFILE2.xml"
        sys.exit(1)
    try:
        [estimate_inhibitor_concentration1,estimate_inhibitor_concentration2] = [float(x) for x in options.estimate_inhibitor_concentration.split(",")]
    except:
        print "The option estimate_inhibitor_concentrations (-e) is mandatory and has to be in the format val1,val2."
        sys.exit(1)
    irlist = [x for x in options.investigate_reactions.split(",") if len(x)>0]
    shiftlist = [float(x) for x in options.shiftlist.split(",")]


    mc = compare_network_selectivity(file1, file2, estimate_inhibitor_concentration1, estimate_inhibitor_concentration2, options.signalling, irlist)
    mc.set_aim_for_target_identification( options.aim )
    mc.target_identification()
    mc.compare_simulated_data("./sdh.svg")
