# Supplementary material for: TIde: a software for the systematic scanning of drug targets in kinetic network models
Source: BMC Bioinformatics. 2009 Oct 19;10:344. doi: 10.1186/1471-2105-10-344 (PMC2773792; doi:10.1186/1471-2105-10-344)
Supplement: Additional file 2 — TIde-1.2.1 source code. Contains the packed python source code of our tool. [file 1471-2105-10-344-S2.ZIP › TIde-1.2.1/consolewriter.py]

import sys

def __formattag__(string,indlevel):
    string = string.replace('\t','').replace('\n','')
    string = string.replace('><','>\n<')
    string = string.replace('<','\n<').replace('>','>\n')
    string = string.replace('\n\n','\n').replace('\n\n','\n')
    outstrings = []
    for line in string.split('\n'):
        if line.startswith('</'):
            thisline = '\t'*(indlevel-1)+line
        else:
            thisline = '\t'*indlevel+line
        a = thisline.count('<')
        b = thisline.count('</')
        c = thisline.count('/>')
        
        indlevel = indlevel+a-2*(b+c)
        
        outstrings.append(thisline)
    return '\n'.join(outstrings)

def __styletags__(string):
    # find first and last tag
    lindex = string.find('<')
    if lindex == -1:
        return string
    lindexto = string.find('>',lindex)
    if lindexto == -1:
        return string
    tag = '</'+string[(lindex+1):(lindexto)]+'>'
    if string.find(tag) == -1:
        return string
    rindex = string.find(tag) + len(tag)
    
    lstring = string[:lindex]
    rstring = string[rindex:]
    
    # get the indentation level
    indexnewlinel = lstring.rfind('\n')
    lindent = 0
    substring = lstring[ (indexnewlinel + 1) :]
    while substring.startswith('\t'):
        lindent = lindent + 1
        substring = substring.replace('\t','',1)
    indexnewliner = rstring.find('\n')
    rindent = 0
    substring = rstring[ (indexnewliner + 1) :]
    while substring.startswith('\t'):
        rindent = rindent + 1
        substring = substring.replace('\t','',1)

    mstring = __formattag__(string[lindex:rindex],max([lindent,rindent]))
    
    return lstring + mstring + __styletags__(rstring)

class consolewriter:
    """Class for writing output to the console."""
    def __init__(self,silent):
        self.silent = silent
    
    def write(self,text):
        """Should only append text to the outputmedia"""
        if self.silent: return # no output
        # output
        print text

    def read(self,text,options,possibleinputs,preferred):
        """Should pop up a new window in the following form.
        
        text
        
        Your options:
        (possibleinput[0]) options[0]
        (possibleinput[1]) options[1]
        ...
        Your choice:[preferred]
        
        The function is to return one of the possiblevalues.
        
        """
        print '\n\n'

        if len(options) != len(possibleinputs):
            print 'Length of options and possible input differ!'
            print 'Options:',options
            print 'Inputs: ',possibleinputs
            sys.exit()

        # shortcut to output
        if options==[]: return raw_input(text)

        # output
        print __styletags__(text)

        if options:
            print '\nYour options:\n'
            maxlength = max([len(i) for i in possibleinputs])
            for option,inpt in zip(options, possibleinputs):
                print '\t(%s) %s' % (inpt.ljust(maxlength), option)
            print

            while True:
                input = raw_input('Your choice:['+preferred+'] ')
                if input == '': input = preferred
                if possibleinputs == [] or input in possibleinputs:
                    break;
                
        print 
        
        return input

    def checkboxes(self,message,class_elements,classes,selection_bitstring,further_options,further_possibleinputs,preferred):
        """Function to return a tuple of a list of numbers (bitstringlike) and a single character.

        The bitstring should represent the selection of the classes for every single element. The character represents
        the character which has been entered at last."""
        while True:
            print message + "\n"
            print "available classes: %s\n" % ', '.join(classes)

            accepted_entries = []

            index = 0
            for ce in class_elements:
                index += 1
                print '%3d. %-80s %s' % (index, ce, classes[selection_bitstring[index-1]])
                # print str(index).rjust(3)+'. ',ce.ljust(80),classes[selection_bitstring[index-1]]
                accepted_entries.append(str(index))
            print ''
            for i, o in zip(further_possibleinputs, further_options):
                print "%3s. %s" % (i, o)
                accepted_entries.append(i)
            print '\n'

            while True:
                input = raw_input('Your choice:['+preferred+'] ').strip()
                if input == '': input = preferred
                if input in accepted_entries:
                    break

            # number or answer?
            try:
                input = int(input) - 1
                selected_class = selection_bitstring[input] + 1
                if selected_class >= len(classes):
                    selected_class = 0
                selection_bitstring[input] = selected_class
            except ValueError:
                return (selection_bitstring,input)
    
    def readfilenames(self):
        """The function is to return a list of filenames in the form [inputfilename1,inputfilename2,...,outputfilename]

           This is only for the old GUI, and has now become obsolete. It will be removed from the code in the future."""
        pass
        
    def writestatusbar(self,number,of):
        if self.silent:
            return
        if number == of:
            print '\nFinished\n'
            return
        print 'progress :'+'#'*number+'-'*(of - number) + '  (' + str(number * 100 / of).rjust(2) + '%)'
    
    def error(self, message):
        sys.exit(message)
    
    def end(self):
        self.writestatusbar(1,1)

   
    def load_model(self,extension):
        """Method to read in a valid filename of a model to read.

           Output: string including the complete path to the file specified."""
        return self.read('Give me an (.'+extension+') inputfilename:',[],[],'')


    def write_model(self,extension):
        """Method to read in a valid filename of a model to save.

           Output: string including the complete path to the file specified."""
        return self.read('Give me an (.'+extension+') outputfilename:',[],[],'')
