# Supplementary material for: TIde: a software for the systematic scanning of drug targets in kinetic network models
Source: BMC Bioinformatics. 2009 Oct 19;10:344. doi: 10.1186/1471-2105-10-344 (PMC2773792; doi:10.1186/1471-2105-10-344)
Supplement: Additional file 2 — TIde-1.2.1 source code. Contains the packed python source code of our tool. [file 1471-2105-10-344-S2.ZIP › TIde-1.2.1/copasisolver.py]

#!/usr/bin/env python

import scipy,re,copy,simulation_data_handler,global_options,function_manipulation
from semanticSBML.xmlobject import XMLFile

go = global_options.global_options()

def __linescore__(line):
    char2fac = {"<":1,"<!":-1,"<?":-1,"/>":-1,"</":-2}
    result = 0
    for char,fac in char2fac.iteritems():
        result += fac * line.count(char)
    return result
def pretty_xml(xmlstring,tabchar=" "):
    lines = [x.strip() for x in xmlstring.replace("<","\n<").replace(">",">\n").split("\n") if len(x.strip())>0]
    sum_tab = 0
    for i in range(1,len(lines)):
        sum_tab += __linescore__(lines[i-1])
        if lines[i].startswith("</"): left = 1
        else: left = 0
        lines[i] = (sum_tab-left)*tabchar+lines[i]
    return "\n".join(lines)

def scipy2copasi(formula):
    import pyparsing

    ne = pyparsing.nestedExpr()
    l = ne.parseString("("+formula+")").asList()

    singles = {"log":"log","exp":"exp","sqrt":"sqrt"}
    doubles = {"power":"^"}

    def replace_in_list(myl):
        if type(myl) != type([]): return
        delmyls = []
        for i in range(len(myl)-1):
            if type(myl[i]) == type("string") and myl[i].startswith("scipy"):
                # go through singles
                for now,later in singles.iteritems():
                    if myl[i] == "scipy."+now:
                        myl[i] = later
                # go through doubles
                for now,later in doubles.iteritems():
                    if myl[i] == "scipy."+now:
                        # delete key
                        delmyls.insert(0,i)
                        # search sublist for comma
                        for j in range(len(myl[i+1])):
                            if myl[i+1][j] == ",":
                                myl[i+1] = [[myl[i+1][k] for k in range(0,j)],later,[myl[i+1][k] for k in range(j+1,len(myl[i+1]))]]
                                break
        for key in delmyls:
            del myl[key]
        for sublist in myl:
            replace_in_list(sublist)

    def outstringlist(myl):
        if type(myl) == type("string"): return myl
        return "( "+" ".join([outstringlist(x) for x in myl])+" )"

    replace_in_list(l)
    return outstringlist(l)

def get_random_name(extension="cps"):
    import random,string
    return "TIde"+"".join( random.Random().sample(string.letters+string.digits,12) )+"."+extension

class cpsfile:
    def __inc_running_number__(self):
        self.__running_number__ = self.__running_number__ + 1
        return self.__running_number__
    def get_next_function_name(self):
        return "Function_" + str( self.__inc_running_number__() )
    def get_next_metabolite_name(self):
        return "Metabolite_" + str( self.__inc_running_number__() )
    def get_next_function_parameter_name(self):
        return "FunctionParameter_" + str( self.__inc_running_number__() )
    def get_next_reaction_name(self):
        return "Reaction_" + str( self.__inc_running_number__() )
    def __init__(self,filename=None,stepnumber=1000,stepsize=0.01):
        self.filename = filename
        self.stepnumber = stepnumber
        self.stepsize = stepsize
        if not self.filename:
            self.filename = get_random_name()
        self.outfilename = get_random_name()+".txt"
        self.__running_number__ = 0
        self.name2metabolite = {}
        self.reaction_names = []
        
        self.xmlroot = XMLFile(root="COPASI")
        self.xmlroot.COPASI._set("xmlns:xsi","http://www.w3.org/2001/XMLSchema-instance")
        self.xmlroot.COPASI._set("xsi:noNamespaceSchemaLocation","http://www.copasi.org/static/schema.xsd")
        self.xmlroot.COPASI.versionMajor = "1"
        self.xmlroot.COPASI.versionMinor = "0"
        self.xmlroot.COPASI.versionDevel = "26"
        self.xmlroot.COPASI._addNode("ListOfFunctions")
        
        self.xmlroot.COPASI._addNode("Model")
        self.xmlroot.COPASI.Model[0].key = "Model_1"
        self.xmlroot.COPASI.Model[0].name = "New Model"
        self.xmlroot.COPASI.Model[0].timeUnit = "s"
        self.xmlroot.COPASI.Model[0].volumeUnit = "ml"
        self.xmlroot.COPASI.Model[0].quantityUnit = "mmol"
        self.xmlroot.COPASI.Model[0].type = "deterministic"
        self.xmlroot.COPASI.Model[0]._addNode("ListOfCompartments")
        self.xmlroot.COPASI.Model[0].ListOfCompartments[0]._addNode("Compartment")
        self.xmlroot.COPASI.Model[0].ListOfCompartments[0].Compartment[0].key = "Compartment_0"
        self.xmlroot.COPASI.Model[0].ListOfCompartments[0].Compartment[0].name = "compartment"
        self.xmlroot.COPASI.Model[0].ListOfCompartments[0].Compartment[0].simulationType = "fixed"
        self.xmlroot.COPASI.Model[0]._addNode("ListOfMetabolites")
        self.xmlroot.COPASI.Model[0]._addNode("ListOfModelValues")
        self.xmlroot.COPASI.Model[0]._addNode("ListOfReactions")
        self.xmlroot.COPASI.Model[0]._addNode("StateTemplate")
        self.xmlroot.COPASI.Model[0].StateTemplate[0]._addNode("StateTemplateVariable").objectReference = "Model_1"
        self.xmlroot.COPASI.Model[0].StateTemplate[0]._addNode("StateTemplateVariable").objectReference = "Compartment_0"
        self.xmlroot.COPASI.Model[0]._addNode("InitialState")._addText("0 1")

        self.xmlroot.COPASI._addNode("ListOfTasks")
        self.xmlroot.COPASI.ListOfTasks[0]._addNode("Task")
        self.xmlroot.COPASI.ListOfTasks[0].Task[0].key = "Task_0"
        self.xmlroot.COPASI.ListOfTasks[0].Task[0].name = "Time-Course"
        self.xmlroot.COPASI.ListOfTasks[0].Task[0].type = "timeCourse"
        self.xmlroot.COPASI.ListOfTasks[0].Task[0].scheduled = "true"
        self.xmlroot.COPASI.ListOfTasks[0].Task[0].updateModel = "false"
        self.xmlroot.COPASI.ListOfTasks[0].Task[0]._addNode("Report")
        self.xmlroot.COPASI.ListOfTasks[0].Task[0].Report[0].reference = "Report_0"
        self.xmlroot.COPASI.ListOfTasks[0].Task[0].Report[0].target = self.outfilename
        self.xmlroot.COPASI.ListOfTasks[0].Task[0].Report[0].append = "0"
        self.xmlroot.COPASI.ListOfTasks[0].Task[0]._addNode("Problem")
        self.xmlroot.COPASI.ListOfTasks[0].Task[0].Problem[0]._addNode("Parameter")
        self.xmlroot.COPASI.ListOfTasks[0].Task[0].Problem[0].Parameter[-1].name = "StepNumber"
        self.xmlroot.COPASI.ListOfTasks[0].Task[0].Problem[0].Parameter[-1].type = "unsignedInteger"
        self.xmlroot.COPASI.ListOfTasks[0].Task[0].Problem[0].Parameter[-1].value = str(self.stepnumber)
        self.xmlroot.COPASI.ListOfTasks[0].Task[0].Problem[0]._addNode("Parameter")
        self.xmlroot.COPASI.ListOfTasks[0].Task[0].Problem[0].Parameter[-1].name = "StepSize"
        self.xmlroot.COPASI.ListOfTasks[0].Task[0].Problem[0].Parameter[-1].type = "float"
        self.xmlroot.COPASI.ListOfTasks[0].Task[0].Problem[0].Parameter[-1].value = str(self.stepsize)
        self.xmlroot.COPASI.ListOfTasks[0].Task[0].Problem[0]._addNode("Parameter")
        self.xmlroot.COPASI.ListOfTasks[0].Task[0].Problem[0].Parameter[-1].name = "Duration"
        self.xmlroot.COPASI.ListOfTasks[0].Task[0].Problem[0].Parameter[-1].type = "float"
        self.xmlroot.COPASI.ListOfTasks[0].Task[0].Problem[0].Parameter[-1].value = str(self.stepnumber*self.stepsize)
        self.xmlroot.COPASI.ListOfTasks[0].Task[0].Problem[0]._addNode("Parameter")
        self.xmlroot.COPASI.ListOfTasks[0].Task[0].Problem[0].Parameter[-1].name = "TimeSeriesRequested"
        self.xmlroot.COPASI.ListOfTasks[0].Task[0].Problem[0].Parameter[-1].type = "bool"
        self.xmlroot.COPASI.ListOfTasks[0].Task[0].Problem[0].Parameter[-1].value = "1"
        self.xmlroot.COPASI.ListOfTasks[0].Task[0].Problem[0]._addNode("Parameter")
        self.xmlroot.COPASI.ListOfTasks[0].Task[0].Problem[0].Parameter[-1].name = "OutputStartTime"
        self.xmlroot.COPASI.ListOfTasks[0].Task[0].Problem[0].Parameter[-1].type = "float"
        self.xmlroot.COPASI.ListOfTasks[0].Task[0].Problem[0].Parameter[-1].value = "0"
        self.xmlroot.COPASI.ListOfTasks[0].Task[0]._addNode("Method")
        self.xmlroot.COPASI.ListOfTasks[0].Task[0].Method[0].name = "Deterministic (LSODA)"
        self.xmlroot.COPASI.ListOfTasks[0].Task[0].Method[0].type = "Deterministic(LSODA)"
        self.xmlroot.COPASI.ListOfTasks[0].Task[0].Method[0]._addNode("Parameter")
        self.xmlroot.COPASI.ListOfTasks[0].Task[0].Method[0].Parameter[-1].name = "Integrate Reduced Model"
        self.xmlroot.COPASI.ListOfTasks[0].Task[0].Method[0].Parameter[-1].type = "bool"
        self.xmlroot.COPASI.ListOfTasks[0].Task[0].Method[0].Parameter[-1].value = "1"
        self.xmlroot.COPASI.ListOfTasks[0].Task[0].Method[0]._addNode("Parameter")
        self.xmlroot.COPASI.ListOfTasks[0].Task[0].Method[0].Parameter[-1].name = "Relative Tolerance"
        self.xmlroot.COPASI.ListOfTasks[0].Task[0].Method[0].Parameter[-1].type = "unsignedFloat"
        self.xmlroot.COPASI.ListOfTasks[0].Task[0].Method[0].Parameter[-1].value = "1e-09"
        self.xmlroot.COPASI.ListOfTasks[0].Task[0].Method[0]._addNode("Parameter")
        self.xmlroot.COPASI.ListOfTasks[0].Task[0].Method[0].Parameter[-1].name = "Absolute Tolerance"
        self.xmlroot.COPASI.ListOfTasks[0].Task[0].Method[0].Parameter[-1].type = "unsignedFloat"
        self.xmlroot.COPASI.ListOfTasks[0].Task[0].Method[0].Parameter[-1].value = "1e-18"
        self.xmlroot.COPASI.ListOfTasks[0].Task[0].Method[0]._addNode("Parameter")
        self.xmlroot.COPASI.ListOfTasks[0].Task[0].Method[0].Parameter[-1].name = "Adams Max Order"
        self.xmlroot.COPASI.ListOfTasks[0].Task[0].Method[0].Parameter[-1].type = "unsignedInteger"
        self.xmlroot.COPASI.ListOfTasks[0].Task[0].Method[0].Parameter[-1].value = "18"
        self.xmlroot.COPASI.ListOfTasks[0].Task[0].Method[0]._addNode("Parameter")
        self.xmlroot.COPASI.ListOfTasks[0].Task[0].Method[0].Parameter[-1].name = "BDF Max Order"
        self.xmlroot.COPASI.ListOfTasks[0].Task[0].Method[0].Parameter[-1].type = "unsignedInteger"
        self.xmlroot.COPASI.ListOfTasks[0].Task[0].Method[0].Parameter[-1].value = "8"
        self.xmlroot.COPASI.ListOfTasks[0].Task[0].Method[0]._addNode("Parameter")
        self.xmlroot.COPASI.ListOfTasks[0].Task[0].Method[0].Parameter[-1].name = "Max Internal Steps"
        self.xmlroot.COPASI.ListOfTasks[0].Task[0].Method[0].Parameter[-1].type = "unsignedInteger"
        self.xmlroot.COPASI.ListOfTasks[0].Task[0].Method[0].Parameter[-1].value = "10000"
        
        self.xmlroot.COPASI._addNode("ListOfReports")
        self.xmlroot.COPASI.ListOfReports[0]._addNode("Report")
        self.xmlroot.COPASI.ListOfReports[0].Report[0].key = "Report_0"
        self.xmlroot.COPASI.ListOfReports[0].Report[0].name = "Schneport"
        self.xmlroot.COPASI.ListOfReports[0].Report[0].taskType = "timeCourse"
        self.xmlroot.COPASI.ListOfReports[0].Report[0].separator = ","
        self.xmlroot.COPASI.ListOfReports[0].Report[0].precision = "12"
        self.xmlroot.COPASI.ListOfReports[0].Report[0]._addNode("Table")
        self.xmlroot.COPASI.ListOfReports[0].Report[0].Table[0].printTitle = "1"
        self.xmlroot.COPASI.ListOfReports[0].Report[0].Table[0]._addNode("Object")
        self.xmlroot.COPASI.ListOfReports[0].Report[0].Table[0].Object[0].cn = "CN=Root,Model=New Model,Reference=Time"
        self.xmlroot.COPASI._addNode("ListOfPlots")

    def add_aim(self,aim,sbmlid2copasiid=None):
        """Note that in the aim the reaction ids have to be replaced by copasi ids or the sbmlid2copasiid dictionary has to be given."""
        aim_list = aim.split()
        out_aim_list = []
        for part in aim_list:
            if part in self.name2metabolite:
                out_aim_list.append("<CN=Root,Model=New Model,Vector=Compartments[compartment],Vector=Metabolites["+part+"],Reference=Concentration>")
            elif part in self.reaction_names:
                out_aim_list.append("<CN=Root,Model=New Model,Vector=Reactions["+part+"],Reference=Flux>")
            elif sbmlid2copasiid and part in sbmlid2copasiid:
                part = sbmlid2copasiid[part]
                out_aim_list.append("<CN=Root,Model=New Model,Vector=Reactions["+part+"],Reference=Flux>")
            else:
                out_aim_list.append( part )
        aim_expression = " ".join(out_aim_list)
        
        # do the xml stuff
        mv = self.xmlroot.COPASI.Model[0].ListOfModelValues[0]._addNode("ModelValue")
        mv.key = "ModelValue_0"
        mv.name = "aim"
        mv.simulationType = "assignment"
        mv._addNode("Expression")._addText( aim_expression )
        # insert into results
        self.xmlroot.COPASI.ListOfReports[0].Report[0].Table[0]._addNode("Object").cn = "CN=Root,Model=New Model,Vector=Values["+mv.name+"],Reference=Value"
            

    def add_species(self,name,initial_concentration):
        avogadro_ml = 6.0221415e+20
        metabolite_name = self.get_next_metabolite_name()
        self.name2metabolite[name] = metabolite_name
        # creating the metabolite
        met = self.xmlroot.COPASI.Model[0].ListOfMetabolites[0]._addNode("Metabolite")
        met.key = metabolite_name
        met.name = name
        met.simulationType = "reactions"
        met.compartment = "Compartment_0"
        # insert into state template
        self.xmlroot.COPASI.Model[0].StateTemplate[0]._addNode("StateTemplateVariable").objectReference = metabolite_name
        # insert into initial state
        self.xmlroot.COPASI.Model[0].InitialState[0]._text += " "+str(initial_concentration * avogadro_ml)
        # insert into results
        self.xmlroot.COPASI.ListOfReports[0].Report[0].Table[0]._addNode("Object").cn = "CN=Root,Model=New Model,Vector=Compartments[compartment],Vector=Metabolites["+name+"],Reference=Concentration"
        return metabolite_name

    def add_reaction(self,substrate2stoich,product2stoich,modifier2stoich,kinetics,reversible=True):
        # creating the reaction node and inserting substrates,products,modifiers
        reaction_node = self.xmlroot.COPASI.Model[0].ListOfReactions[0]._addNode("Reaction")
        reaction_node.key = self.get_next_reaction_name()
        reaction_node.name = reaction_node.key
        reaction_node.reversible = str(int(reversible))
        # save the reaction name
        self.reaction_names.append( reaction_node.key )
        paramidlist = []
        paramid2functionparam = {} # a dictionary for later function construction
        paramid2role = {}
        for [name,name2stoich] in [["Substrate",substrate2stoich],["Product",product2stoich],["Modifier",modifier2stoich]]:
            if len(name2stoich) > 0:
                listof = reaction_node._addNode("ListOf"+name+"s")
                for substance,stoich in name2stoich.iteritems():
                    s = listof._addNode(name)
                    s.metabolite = self.name2metabolite[substance]
                    s.stoichiometry = str(stoich)
                    if substance not in paramidlist and " "+substance+" " in kinetics:
                        paramidlist.append(substance)
                        paramid2functionparam[substance] = self.get_next_function_parameter_name()
                        paramid2role[substance] = name.lower()
        # create the function definition
        function = self.xmlroot.COPASI.ListOfFunctions[0]._addNode("Function")
        function.key = self.get_next_function_name()
        function.name = function.key
        function.type = "UserDefined"
        function.reversible = str(reversible).lower()
        function._addNode("Expression")._addText(kinetics)
        lopd = function._addNode("ListOfParameterDescriptions")
        index = 0
        for paramid in paramidlist:
            pd = lopd._addNode("ParameterDescription")
            pd.key = paramid2functionparam[paramid]
            pd.name = paramid
            pd.order = str(index)
            pd.role = paramid2role[paramid]
            index = index + 1
        # create kinetic law
        reaction_node._addNode("KineticLaw").function = function.key
        locp = reaction_node.KineticLaw[0]._addNode("ListOfCallParameters")
        for paramid in paramidlist:
            cp = locp._addNode("CallParameter")
            cp.functionParameter = paramid2functionparam[paramid]
            cp._addNode("SourceParameter").reference = self.name2metabolite[paramid]
        # set the reaction flux to be an output in the timecourse
        self.xmlroot.COPASI.ListOfReports[0].Report[0].Table[0]._addNode("Object").cn = "CN=Root,Model=New Model,Vector=Reactions["+reaction_node.key+"],Reference=Flux"

        return reaction_node.key
        
    def __str__(self):
        return pretty_xml(self.xmlroot.toxml())
    def tofile(self):
        f = open(self.filename,"w")
        f.write(str(self))
        f.close()

    def add_parameter_estimation(self,outfilename,parameterfile,inhibitor_name,aim,sbmlid2copasiid,algorithm,guessed_value=0.0):
        # algorithm = ["evolutionary","levenberg"][0]
        # disable the simulation
        self.xmlroot.COPASI.ListOfTasks[0].Task[0].scheduled = "false"
        # add the parameter estimation
        self.xmlroot.COPASI.ListOfTasks[0]._addNode("Task").key = "parameter_estimation"
        self.xmlroot.COPASI.ListOfTasks[0].Task[-1].name = "Parameter Estimation"
        self.xmlroot.COPASI.ListOfTasks[0].Task[-1].type = "parameterFitting"
        self.xmlroot.COPASI.ListOfTasks[0].Task[-1].scheduled = "true"
        self.xmlroot.COPASI.ListOfTasks[0].Task[-1].updateModel = "false"
        self.xmlroot.COPASI.ListOfTasks[0].Task[-1]._addNode("Report")
        self.xmlroot.COPASI.ListOfTasks[0].Task[-1].Report[0].reference = "my_first_parameter_estimation_report"
        self.xmlroot.COPASI.ListOfTasks[0].Task[-1].Report[0].target = outfilename
        self.xmlroot.COPASI.ListOfTasks[0].Task[-1].Report[0].append = "0"
        self.xmlroot.COPASI.ListOfTasks[0].Task[-1]._addNode("Problem")
        self.xmlroot.COPASI.ListOfTasks[0].Task[-1].Problem[0]._addNode("ParameterGroup").name = "OptimizationItemList"
        self.xmlroot.COPASI.ListOfTasks[0].Task[-1].Problem[0].ParameterGroup[-1]._addNode("ParameterGroup").name = "FitItem"
        self.xmlroot.COPASI.ListOfTasks[0].Task[-1].Problem[0].ParameterGroup[-1].ParameterGroup[-1]._addNode("Parameter")
        self.xmlroot.COPASI.ListOfTasks[0].Task[-1].Problem[0].ParameterGroup[-1].ParameterGroup[-1].Parameter[-1].name = "ObjectCN"
        self.xmlroot.COPASI.ListOfTasks[0].Task[-1].Problem[0].ParameterGroup[-1].ParameterGroup[-1].Parameter[-1].type = "cn"
        self.xmlroot.COPASI.ListOfTasks[0].Task[-1].Problem[0].ParameterGroup[-1].ParameterGroup[-1].Parameter[-1].value = "CN=Root,Model=New Model,Vector=Compartments[compartment],Vector=Metabolites["+inhibitor_name+"],Reference=InitialConcentration"
        self.xmlroot.COPASI.ListOfTasks[0].Task[-1].Problem[0].ParameterGroup[-1].ParameterGroup[-1]._addNode("Parameter")
        self.xmlroot.COPASI.ListOfTasks[0].Task[-1].Problem[0].ParameterGroup[-1].ParameterGroup[-1].Parameter[-1].name = "LowerBound"
        self.xmlroot.COPASI.ListOfTasks[0].Task[-1].Problem[0].ParameterGroup[-1].ParameterGroup[-1].Parameter[-1].type = "cn"
        self.xmlroot.COPASI.ListOfTasks[0].Task[-1].Problem[0].ParameterGroup[-1].ParameterGroup[-1].Parameter[-1].value = "0"
        self.xmlroot.COPASI.ListOfTasks[0].Task[-1].Problem[0].ParameterGroup[-1].ParameterGroup[-1]._addNode("Parameter")
        self.xmlroot.COPASI.ListOfTasks[0].Task[-1].Problem[0].ParameterGroup[-1].ParameterGroup[-1].Parameter[-1].name = "UpperBound"
        self.xmlroot.COPASI.ListOfTasks[0].Task[-1].Problem[0].ParameterGroup[-1].ParameterGroup[-1].Parameter[-1].type = "cn"
        self.xmlroot.COPASI.ListOfTasks[0].Task[-1].Problem[0].ParameterGroup[-1].ParameterGroup[-1].Parameter[-1].value = "10000000000"
        self.xmlroot.COPASI.ListOfTasks[0].Task[-1].Problem[0].ParameterGroup[-1].ParameterGroup[-1]._addNode("Parameter")
        self.xmlroot.COPASI.ListOfTasks[0].Task[-1].Problem[0].ParameterGroup[-1].ParameterGroup[-1].Parameter[-1].name = "StartValue"
        self.xmlroot.COPASI.ListOfTasks[0].Task[-1].Problem[0].ParameterGroup[-1].ParameterGroup[-1].Parameter[-1].type = "float"
        self.xmlroot.COPASI.ListOfTasks[0].Task[-1].Problem[0].ParameterGroup[-1].ParameterGroup[-1].Parameter[-1].value = str(guessed_value)
        self.xmlroot.COPASI.ListOfTasks[0].Task[-1].Problem[0].ParameterGroup[-1].ParameterGroup[-1]._addNode("ParameterGroup").name = "Affected Experiments"

        self.xmlroot.COPASI.ListOfTasks[0].Task[-1].Problem[0]._addNode("ParameterGroup").name = "Experiment Set"
        self.xmlroot.COPASI.ListOfTasks[0].Task[-1].Problem[0].ParameterGroup[-1]._addNode("ParameterGroup").name = "Experiment"
        self.xmlroot.COPASI.ListOfTasks[0].Task[-1].Problem[0].ParameterGroup[-1].ParameterGroup[-1]._addNode("Parameter")
        self.xmlroot.COPASI.ListOfTasks[0].Task[-1].Problem[0].ParameterGroup[-1].ParameterGroup[-1].Parameter[-1].name = "Key"
        self.xmlroot.COPASI.ListOfTasks[0].Task[-1].Problem[0].ParameterGroup[-1].ParameterGroup[-1].Parameter[-1].type = "key"
        self.xmlroot.COPASI.ListOfTasks[0].Task[-1].Problem[0].ParameterGroup[-1].ParameterGroup[-1].Parameter[-1].value = "Experiment_1"
        self.xmlroot.COPASI.ListOfTasks[0].Task[-1].Problem[0].ParameterGroup[-1].ParameterGroup[-1]._addNode("Parameter")
        self.xmlroot.COPASI.ListOfTasks[0].Task[-1].Problem[0].ParameterGroup[-1].ParameterGroup[-1].Parameter[-1].name = "File Name"
        self.xmlroot.COPASI.ListOfTasks[0].Task[-1].Problem[0].ParameterGroup[-1].ParameterGroup[-1].Parameter[-1].type = "file"
        self.xmlroot.COPASI.ListOfTasks[0].Task[-1].Problem[0].ParameterGroup[-1].ParameterGroup[-1].Parameter[-1].value = parameterfile
        self.xmlroot.COPASI.ListOfTasks[0].Task[-1].Problem[0].ParameterGroup[-1].ParameterGroup[-1]._addNode("Parameter")
        self.xmlroot.COPASI.ListOfTasks[0].Task[-1].Problem[0].ParameterGroup[-1].ParameterGroup[-1].Parameter[-1].name = "First Row"
        self.xmlroot.COPASI.ListOfTasks[0].Task[-1].Problem[0].ParameterGroup[-1].ParameterGroup[-1].Parameter[-1].type = "unsignedInteger"
        self.xmlroot.COPASI.ListOfTasks[0].Task[-1].Problem[0].ParameterGroup[-1].ParameterGroup[-1].Parameter[-1].value = "2"
        self.xmlroot.COPASI.ListOfTasks[0].Task[-1].Problem[0].ParameterGroup[-1].ParameterGroup[-1]._addNode("Parameter")
        self.xmlroot.COPASI.ListOfTasks[0].Task[-1].Problem[0].ParameterGroup[-1].ParameterGroup[-1].Parameter[-1].name = "Last Row"
        self.xmlroot.COPASI.ListOfTasks[0].Task[-1].Problem[0].ParameterGroup[-1].ParameterGroup[-1].Parameter[-1].type = "unsignedInteger"
        self.xmlroot.COPASI.ListOfTasks[0].Task[-1].Problem[0].ParameterGroup[-1].ParameterGroup[-1].Parameter[-1].value = "2"
        self.xmlroot.COPASI.ListOfTasks[0].Task[-1].Problem[0].ParameterGroup[-1].ParameterGroup[-1]._addNode("Parameter")
        self.xmlroot.COPASI.ListOfTasks[0].Task[-1].Problem[0].ParameterGroup[-1].ParameterGroup[-1].Parameter[-1].name = "Experiment Type"
        self.xmlroot.COPASI.ListOfTasks[0].Task[-1].Problem[0].ParameterGroup[-1].ParameterGroup[-1].Parameter[-1].type = "unsignedInteger"
        self.xmlroot.COPASI.ListOfTasks[0].Task[-1].Problem[0].ParameterGroup[-1].ParameterGroup[-1].Parameter[-1].value = "0"
        self.xmlroot.COPASI.ListOfTasks[0].Task[-1].Problem[0].ParameterGroup[-1].ParameterGroup[-1]._addNode("Parameter")
        self.xmlroot.COPASI.ListOfTasks[0].Task[-1].Problem[0].ParameterGroup[-1].ParameterGroup[-1].Parameter[-1].name = "Seperator"
        self.xmlroot.COPASI.ListOfTasks[0].Task[-1].Problem[0].ParameterGroup[-1].ParameterGroup[-1].Parameter[-1].type = "string"
        self.xmlroot.COPASI.ListOfTasks[0].Task[-1].Problem[0].ParameterGroup[-1].ParameterGroup[-1].Parameter[-1].value = "&#x09;"
        self.xmlroot.COPASI.ListOfTasks[0].Task[-1].Problem[0].ParameterGroup[-1].ParameterGroup[-1]._addNode("Parameter")
        self.xmlroot.COPASI.ListOfTasks[0].Task[-1].Problem[0].ParameterGroup[-1].ParameterGroup[-1].Parameter[-1].name = "Weight Method"
        self.xmlroot.COPASI.ListOfTasks[0].Task[-1].Problem[0].ParameterGroup[-1].ParameterGroup[-1].Parameter[-1].type = "unsignedInteger"
        self.xmlroot.COPASI.ListOfTasks[0].Task[-1].Problem[0].ParameterGroup[-1].ParameterGroup[-1].Parameter[-1].value = "1"
        self.xmlroot.COPASI.ListOfTasks[0].Task[-1].Problem[0].ParameterGroup[-1].ParameterGroup[-1]._addNode("Parameter")
        self.xmlroot.COPASI.ListOfTasks[0].Task[-1].Problem[0].ParameterGroup[-1].ParameterGroup[-1].Parameter[-1].name = "Data is Row Oriented"
        self.xmlroot.COPASI.ListOfTasks[0].Task[-1].Problem[0].ParameterGroup[-1].ParameterGroup[-1].Parameter[-1].type = "bool"
        self.xmlroot.COPASI.ListOfTasks[0].Task[-1].Problem[0].ParameterGroup[-1].ParameterGroup[-1].Parameter[-1].value = "1"
        self.xmlroot.COPASI.ListOfTasks[0].Task[-1].Problem[0].ParameterGroup[-1].ParameterGroup[-1]._addNode("Parameter")
        self.xmlroot.COPASI.ListOfTasks[0].Task[-1].Problem[0].ParameterGroup[-1].ParameterGroup[-1].Parameter[-1].name = "Row containing Names"
        self.xmlroot.COPASI.ListOfTasks[0].Task[-1].Problem[0].ParameterGroup[-1].ParameterGroup[-1].Parameter[-1].type = "unsignedInteger"
        self.xmlroot.COPASI.ListOfTasks[0].Task[-1].Problem[0].ParameterGroup[-1].ParameterGroup[-1].Parameter[-1].value = "1"
        self.xmlroot.COPASI.ListOfTasks[0].Task[-1].Problem[0].ParameterGroup[-1].ParameterGroup[-1]._addNode("Parameter")
        self.xmlroot.COPASI.ListOfTasks[0].Task[-1].Problem[0].ParameterGroup[-1].ParameterGroup[-1].Parameter[-1].name = "Number of Columns"
        self.xmlroot.COPASI.ListOfTasks[0].Task[-1].Problem[0].ParameterGroup[-1].ParameterGroup[-1].Parameter[-1].type = "unsignedInteger"
        self.xmlroot.COPASI.ListOfTasks[0].Task[-1].Problem[0].ParameterGroup[-1].ParameterGroup[-1].Parameter[-1].value = "1"
        self.xmlroot.COPASI.ListOfTasks[0].Task[-1].Problem[0].ParameterGroup[-1].ParameterGroup[-1]._addNode("ParameterGroup").name = "Object Map"
        self.xmlroot.COPASI.ListOfTasks[0].Task[-1].Problem[0].ParameterGroup[-1].ParameterGroup[-1].ParameterGroup[-1]._addNode("ParameterGroup").name = "0"
        self.xmlroot.COPASI.ListOfTasks[0].Task[-1].Problem[0].ParameterGroup[-1].ParameterGroup[-1].ParameterGroup[-1].ParameterGroup[-1]._addNode("Parameter")
        self.xmlroot.COPASI.ListOfTasks[0].Task[-1].Problem[0].ParameterGroup[-1].ParameterGroup[-1].ParameterGroup[-1].ParameterGroup[-1].Parameter[-1].name = "Role"
        self.xmlroot.COPASI.ListOfTasks[0].Task[-1].Problem[0].ParameterGroup[-1].ParameterGroup[-1].ParameterGroup[-1].ParameterGroup[-1].Parameter[-1].type = "unsignedInteger"
        self.xmlroot.COPASI.ListOfTasks[0].Task[-1].Problem[0].ParameterGroup[-1].ParameterGroup[-1].ParameterGroup[-1].ParameterGroup[-1].Parameter[-1].value = "2"
        self.xmlroot.COPASI.ListOfTasks[0].Task[-1].Problem[0].ParameterGroup[-1].ParameterGroup[-1].ParameterGroup[-1].ParameterGroup[-1]._addNode("Parameter")
        self.xmlroot.COPASI.ListOfTasks[0].Task[-1].Problem[0].ParameterGroup[-1].ParameterGroup[-1].ParameterGroup[-1].ParameterGroup[-1].Parameter[-1].name = "Object CN"
        self.xmlroot.COPASI.ListOfTasks[0].Task[-1].Problem[0].ParameterGroup[-1].ParameterGroup[-1].ParameterGroup[-1].ParameterGroup[-1].Parameter[-1].type = "cn"

        # setting the aim
        self.add_aim(aim,sbmlid2copasiid)
        self.xmlroot.COPASI.ListOfTasks[0].Task[-1].Problem[0].ParameterGroup[-1].ParameterGroup[-1].ParameterGroup[-1].ParameterGroup[-1].Parameter[-1].value = "CN=Root,Model=New Model,Vector=Values[aim],Reference=Value"
        self.xmlroot.COPASI.ListOfTasks[0].Task[-1]._addNode("Method")

        if algorithm == "evolutionary":
            self.xmlroot.COPASI.ListOfTasks[0].Task[-1].Method[0].name = "Evolutionary Programming"
            self.xmlroot.COPASI.ListOfTasks[0].Task[-1].Method[0].type = "EvolutionaryProgram"
            self.xmlroot.COPASI.ListOfTasks[0].Task[-1].Method[0]._addNode("Parameter")
            self.xmlroot.COPASI.ListOfTasks[0].Task[-1].Method[0].Parameter[-1].name = "Number of Generations"
            self.xmlroot.COPASI.ListOfTasks[0].Task[-1].Method[0].Parameter[-1].type = "unsignedInteger"
            self.xmlroot.COPASI.ListOfTasks[0].Task[-1].Method[0].Parameter[-1].value = "200"
            self.xmlroot.COPASI.ListOfTasks[0].Task[-1].Method[0]._addNode("Parameter")
            self.xmlroot.COPASI.ListOfTasks[0].Task[-1].Method[0].Parameter[-1].name = "Population Size"
            self.xmlroot.COPASI.ListOfTasks[0].Task[-1].Method[0].Parameter[-1].type = "unsignedInteger"
            self.xmlroot.COPASI.ListOfTasks[0].Task[-1].Method[0].Parameter[-1].value = "20"
            self.xmlroot.COPASI.ListOfTasks[0].Task[-1].Method[0]._addNode("Parameter")
            self.xmlroot.COPASI.ListOfTasks[0].Task[-1].Method[0].Parameter[-1].name = "Random Number Generator"
            self.xmlroot.COPASI.ListOfTasks[0].Task[-1].Method[0].Parameter[-1].type = "unsignedInteger"
            self.xmlroot.COPASI.ListOfTasks[0].Task[-1].Method[0].Parameter[-1].value = "1"
            self.xmlroot.COPASI.ListOfTasks[0].Task[-1].Method[0]._addNode("Parameter")
            self.xmlroot.COPASI.ListOfTasks[0].Task[-1].Method[0].Parameter[-1].name = "Seed"
            self.xmlroot.COPASI.ListOfTasks[0].Task[-1].Method[0].Parameter[-1].type = "unsignedInteger"
            self.xmlroot.COPASI.ListOfTasks[0].Task[-1].Method[0].Parameter[-1].value = "0"
        elif algorithm == "levenberg":
            self.xmlroot.COPASI.ListOfTasks[0].Task[-1].Method[0].name = "Levenberg - Marquardt"
            self.xmlroot.COPASI.ListOfTasks[0].Task[-1].Method[0].type = "LevenbergMarquardt"
            self.xmlroot.COPASI.ListOfTasks[0].Task[-1].Method[0]._addNode("Parameter")
            self.xmlroot.COPASI.ListOfTasks[0].Task[-1].Method[0].Parameter[-1].name = "Iteration Limit"
            self.xmlroot.COPASI.ListOfTasks[0].Task[-1].Method[0].Parameter[-1].type = "unsignedInteger"
            self.xmlroot.COPASI.ListOfTasks[0].Task[-1].Method[0].Parameter[-1].value = "200"
            self.xmlroot.COPASI.ListOfTasks[0].Task[-1].Method[0]._addNode("Parameter")
            self.xmlroot.COPASI.ListOfTasks[0].Task[-1].Method[0].Parameter[-1].name = "Tolerance"
            self.xmlroot.COPASI.ListOfTasks[0].Task[-1].Method[0].Parameter[-1].type = "float"
            self.xmlroot.COPASI.ListOfTasks[0].Task[-1].Method[0].Parameter[-1].value = "1e-05"


        self.xmlroot.COPASI.ListOfReports[0]._addNode("Report")
        self.xmlroot.COPASI.ListOfReports[0].Report[-1].key="my_first_parameter_estimation_report"
        self.xmlroot.COPASI.ListOfReports[0].Report[-1].name="Parameter Estimation"
        self.xmlroot.COPASI.ListOfReports[0].Report[-1].taskType="parameterFitting"
        self.xmlroot.COPASI.ListOfReports[0].Report[-1].separator="&#x09;"
        self.xmlroot.COPASI.ListOfReports[0].Report[-1].precision="6"
        self.xmlroot.COPASI.ListOfReports[0].Report[-1]._addNode("Footer")
        self.xmlroot.COPASI.ListOfReports[0].Report[-1].Footer[0]._addNode("Object").cn="CN=Root,Vector=TaskList[Parameter Estimation],Problem=Parameter Estimation,Reference=Best Parameters"
        self.xmlroot.COPASI.ListOfReports[0].Report[-1].Footer[0]._addNode("Object").cn="CN=Root,Vector=TaskList[Parameter Estimation],Problem=Parameter Estimation,Reference=Best Value"

class fake_time_course_grabber:
    def __init__(self,lineslist,description_list,real_steady_state):
        self.norm = 0.0
        self.lines = lineslist
        self.descriptions = description_list
        self.real_steady_state = real_steady_state
        
class time_course_grabber:
    def __init__(self,filename,species_list):
        import math
        self.filename = filename
        self.species_list = species_list
        try:
            f = open(self.filename,"r")
        except IOError:
            print "Unable to find Copasi output file. Simulation has been aborted."
            print "Please take a look at Copasi's internal error by running Copasi with the local input file."
            import sys
            sys.exit(1)
        lines = f.readlines()
        self.descriptions = [x.split("[")[0] for x in lines[0].split(",")]
        self.lines = [[function_manipulation.string2float(y) for y in x.split(",")] for x in lines[1:]]
        self.deltat = self.lines[1][0]-self.lines[0][0]
        self.timecourses = []
        self.simulation_times = []
        time = 0
        for line in self.lines:
            state = dict(zip(self.descriptions,[x for x in line]))
            self.timecourses.append( scipy.array( [state[x] for x in self.species_list] ) )
            self.simulation_times.append(time)
            time = time + self.deltat
        try:
            self.norm = math.sqrt(sum([(x-y)*(x-y) for [x,y] in zip(self.timecourses[-1].tolist(),self.timecourses[-2].tolist())]))
        except ValueError: # nan in timecourse
            self.norm = 1e30000/1e30000
        
        
class copasisolver:
    def __init__(self,species,species_values,differential_equations,signalling,steady_state_norm=10e-12,reaction_format=False):
        self.species = species
        self.species_values = species_values
        self.differential_equations = differential_equations
        self.signalling = signalling
        self.maxtime = 10e10
        self.sensitivity = 1e-09
        self.global_options = global_options.global_options()
        self.reaction_format = reaction_format
        if self.reaction_format:
            self.id2copasi_reaction_name = {}
    def create_cpsf(self,fname=None,stepsize=None,stepnumber=None):
        if stepsize and stepnumber:
            cpsf = cpsfile(filename=fname,stepsize=stepsize,stepnumber=stepnumber)
        else:
            cpsf = cpsfile(filename=fname)
        for s in self.species:
            cpsf.add_species( s, self.species_values[s] )
        if self.reaction_format:
            for reaction in self.differential_equations:
                self.id2copasi_reaction_name[ reaction[0] ] = cpsf.add_reaction(reaction[1], reaction[2], reaction[3], scipy2copasi(reaction[4]), reaction[5])
        else:
            for s in self.species:
                modifiers = {}
                for s2 in self.species:
                    if s != s2:
                        if " "+s2+" " in self.differential_equations[s]:
                            modifiers[s2] = 1
                cpsf.add_reaction( {}, {s:1}, modifiers, scipy2copasi( self.differential_equations[s] ), True )
        cpsf.tofile()
        return cpsf
    def runCopasi(self,cpsf):
        import subprocess,time
        try:
            process_list = ["CopasiSE",cpsf.filename]
            if self.global_options.get_property("use_nice"):
                process_list = ["nice","-n19"] + process_list
            p = subprocess.Popen(process_list, stdout=subprocess.PIPE, stderr=subprocess.PIPE )
        except OSError:
            print "Please make sure that you have CopasiSE in this directory!!!"
            import sys
            sys.exit(1)
        while p.poll() == None:
            time.sleep(0.1)
    def solve(self):
        import os
        ssize = 0.0001
        snumber = 10000
        while True:
            cpsf = self.create_cpsf(stepsize=ssize,stepnumber=snumber)
            self.runCopasi(cpsf)

            tcg = time_course_grabber(cpsf.outfilename,self.species)
            os.remove(cpsf.filename)
            os.remove(cpsf.outfilename)
            
            if tcg.norm > self.sensitivity*len(self.species) and ssize*snumber<self.maxtime:
                ssize = ssize * 10
            else:
                if ssize*snumber>=self.maxtime:
                    print "Simulation found no steady state"
                    print "Sensitivity would have to be",tcg.norm/float(len(self.species))
                self.timecourses = tcg.timecourses
                self.simulation_times = tcg.simulation_times
                break
        self.steady_state = dict(zip(self.species, self.timecourses[-1].tolist() ))
        self.stepsize = ssize
        return tcg

class copasiestimator:
    def __init__(self,species,species_values,reactions,signalling):
        # reactions are a list of [reaction_id,substrate2stoich,product2stoich,modifier2stoich,differential_equation,reversible]
        self.species = species
        self.species_values = species_values
        self.reactions = reactions
        self.signalling = signalling
        self.global_options = global_options.global_options()
    def estimate_inhibitor_concentration(self,aim,aim_value,inhibitor_name,max_quality,algorithm_order=["evolutionary","levenberg"],result=0.0):
        # check for quality
        for alg in algorithm_order:
            [result,quality] = self.__eic__(aim,aim_value,inhibitor_name,alg,result)
        if abs(quality) > abs(max_quality):
            result = 0.0
        return result
    def __eic__(self,aim,aim_value,inhibitor_name,algorithm,guessed_value):
        # create parameter file
        fileprefix = get_random_name()
        parameterfilename = fileprefix+".param.txt"
        f = open(parameterfilename,"w")
        f.write("blabla\n"+str(aim_value))
        f.close()
        # create cps file
        paramestresultfilename = fileprefix+".result.txt"
        cpsfilename = fileprefix
        cpsf = self.create_cpsf(cpsfilename)
        cpsf.add_parameter_estimation(paramestresultfilename,parameterfilename,inhibitor_name,aim,self.id2copasi_reaction_name,algorithm,guessed_value)
        cpsf.tofile()
        self.runCopasi(cpsf)
        # collect the inhibition data results
        f = open(paramestresultfilename,"r")
        filecontent = [ x.strip("()\n") for x in f.readlines()[0].split(")")]
        # check for infs and nans
        filecontent = [function_manipulation.string2float(x) for x in filecontent]
        result = filecontent[0]
        quality = filecontent[1]
        f.close()
        # remove the files
        import os
        os.remove(parameterfilename)
        os.remove(paramestresultfilename)
        os.remove(cpsfilename)
        # returning the result of the parameter estimation
        return [result,quality]
    def create_cpsf(self,fname=None,stepsize=None,stepnumber=None):
        self.id2copasi_reaction_name = {}
        self.id2copasi_species_name = {}
        if stepsize and stepnumber:
            cpsf = cpsfile(filename=fname,stepsize=stepsize,stepnumber=stepnumber)
        else:
            cpsf = cpsfile(filename=fname)
        for s in self.species:
            self.id2copasi_species_name[ s ] = cpsf.add_species( s, self.species_values[s] )
        for r in self.reactions:
            # reactions are a list of [reaction_id,substrate2stoich,product2stoich,modifier2stoich,differential_equation,reversible]
            self.id2copasi_reaction_name[ r[0] ] = cpsf.add_reaction( r[1],r[2],r[3], scipy2copasi( r[4] ), r[5] )
        cpsf.tofile()
        return cpsf
    def runCopasi(self,cpsf):
        import subprocess,time,os
        try:
            process_list = ["CopasiSE",cpsf.filename]
            if self.global_options.get_property("use_nice"):
                process_list = ["nice","-n19"] + process_list
            p = subprocess.Popen(process_list, stdout=subprocess.PIPE, stderr=subprocess.PIPE )
        except OSError:
            print "Please make sure that you have CopasiSE in this directory!!!"
            import sys
            sys.exit(1)
        while p.poll() == None:
            time.sleep(0.1)

class copasititrator:
    def __init__(self,species,species_values,reactions,signalling,inhibition_type="unknown"):
        # reactions are a list of [reaction_id,substrate2stoich,product2stoich,modifier2stoich,differential_equation,reversible]
        self.species = species
        self.species_values = copy.deepcopy(species_values)
        self.reactions = copy.deepcopy(reactions)
        self.signalling = signalling
        self.inhibition_type = inhibition_type
        self.global_options = global_options.global_options()
        self.stepnumber = self.global_options.get_property("stepnumber")
        self.minimum_titration_factor = self.global_options.get_property("minimum_titration_factor")
        self.starting_titration_factor = self.global_options.get_property("starting_titration_factor")
        self.maximum_titration_factor = self.global_options.get_property("maximum_titration_factor")
        # tolerated relative timecourse difference
        self.tolerated_relative_timecourse_difference = self.global_options.get_property("tolerated_relative_timecourse_difference")

    def get_timecourse_for_titration_stepwise(self,titration_factor,titration_start,titration_end,inhibitor_name):
        import os,copy
        # constants
        number_of_steps = 9
        stepsize = (titration_end-titration_start)/number_of_steps
        steps = [titration_start+x*stepsize for x in range(1,number_of_steps+1)]
        results = []
        self.global_options.condprint("Running stepwise titration from inhibitor concentrations "+str(steps),"titration")
        new_steady_state = copy.deepcopy(self.species_values)
        for inhibitor_concentration in steps:
            new_steady_state[inhibitor_name] = inhibitor_concentration
            # TODO
            solver = copasisolver(self.species,new_steady_state,self.reactions,False,reaction_format = True)
            tcg = solver.solve()
            new_steady_state = dict([(tcg.descriptions[x],tcg.lines[-1][x]) for x in range(len(tcg.descriptions)) if tcg.descriptions[x] in self.species])
            # replacing the last copasi names with sbml ones
            new_descriptions = []
            id2copasi_reaction_name = dict([(solver.id2copasi_reaction_name[s],s) for s in solver.id2copasi_reaction_name])
            for x in tcg.descriptions:
                if x in id2copasi_reaction_name:
                    new_descriptions.append(id2copasi_reaction_name[x])
                else:
                    new_descriptions.append(x)
            results.append(dict(zip(new_descriptions,tcg.lines[-1])))
        descriptions = results[0].keys()
        resultlist = []
        for result in results:
            resultlist.append([result[s] for s in descriptions])
        # returning the combination of the steady states
        real_steady_state = dict([(s,results[-1][s]) for s in self.species])
        return (fake_time_course_grabber(resultlist,descriptions,real_steady_state),0.0)

    def estimate_inhibitor_concentration(self,aim,aim_value,inhibitor_name,max_quality=None,algorithms=[],result=0.0):
        """Parameterlist is equal to that of the copasisolver."""
        highest_inhibitor_concentration = 10000.0
        [inhibitor_concentrations,aim_values] = self.get_titration_data(inhibitor_name,aim,highest_inhibitor_concentration,stop_on_aim_concentration=aim_value)
        if inhibitor_concentrations[-1] != highest_inhibitor_concentration:
            go.condprint ("Result of parameter estimation: Inhibitor "+str(inhibitor_concentrations[-1])+" Aim value: "+str(aim_values[-1]),"titration_estimation")
            # before returning, kick the last bit in
            result = inhibitor_concentrations[-1]
            ce = copasiestimator(self.species,self.species_values,self.reactions,self.signalling)
            levenberg_result = ce.estimate_inhibitor_concentration(aim,aim_value,inhibitor_name,1e-6,algorithm_order=["levenberg"],result=result)
            if levenberg_result != 0.0:
                result = levenberg_result
            go.condprint( "Result after kickin: Inhibitor "+str(result),"titration_estimation")
            return result
        else:
            return 0.0
        
    def get_titration_data(self,inhibitor_name,aim,highest_inhibitor_concentration,lowest_inhibitor_concentration = 0.01,stop_on_aim_concentration=None):
        self.inhibitor_name = inhibitor_name
        """Returns a list of two lists with the inhibitor_concentrations and aim_values."""
        # creating my own simulation data handler
        self.sdh = simulation_data_handler.simulation_data_handler(None) # this one is constructed explicitly without a model since it has to be pickled
        

        # tolerated relative timecourse difference
        tolerated_relative_timecourse_difference = 1e-6
        # edgepoints are the ends of linear titrations e.g. [0,0.01,0.1,1,10,100] for stepfactor = 10
        stepfactor = 10
        edgepoints = [0,lowest_inhibitor_concentration]
        while edgepoints[-1] < highest_inhibitor_concentration:
            edgepoints.append(edgepoints[-1]*stepfactor)
        # needed variables
        runs = len(edgepoints)-1
        titration_factor = self.starting_titration_factor
        # variables to extract the data from the results
        inhibitor_concentrations = []
        aim_values = []
        for run in range(runs):
            stepwise_bypass = False
            start_conc = edgepoints[run]
            end_conc = edgepoints[run+1]
            go.condprint("Running titration from "+str(start_conc)+" to "+str(end_conc),"titration")
            (last_titration,last_back_titration,diff) = self.get_timecourse_for_titration(titration_factor,start_conc,end_conc,inhibitor_name)
            while diff == None or len(last_titration.lines)<self.stepnumber:
                # first titration going wrong
                # increasing titration and starting simulation again
                titration_factor = 1e3 * titration_factor
                go.condprint( "Increasing titration factor to "+str(titration_factor)+\
                              " Mol/s because of incomplete simulation "+str(len(last_titration.lines))+" timesteps","titration")
                if titration_factor>self.maximum_titration_factor:
                    (last_titration,diff) = self.get_timecourse_for_titration_stepwise(titration_factor,start_conc,end_conc,inhibitor_name)
                    stepwise_bypass = True
                    break
                else:
                    (last_titration,last_back_titration,diff) = self.get_timecourse_for_titration(titration_factor,start_conc,end_conc,inhibitor_name)
            while True:
                stop_lowering_titration_factor = False
                if not stepwise_bypass:
                    titration_factor = 0.1 * titration_factor
                    go.condprint("Starting check for titration factor "+str(titration_factor),"titration")
                    (new_titration,new_back_titration,diff) = self.get_timecourse_for_titration(titration_factor,start_conc,end_conc,inhibitor_name)
                # check if the titration data has full length or if something unforeseen occured
                # or cancel it simply if too many steps were made
                if not stepwise_bypass and diff != None:
                    go.condprint( "Difference "+str(diff), "titration")
                else: # incomplete data from new titration
                    stop_lowering_titration_factor = True
                    new_titration = last_titration # taking rather the last one than the actual
                    new_back_titration = last_back_titration
                if diff != diff or new_titration.norm != new_titration.norm: # nans or infs in new titration
                    stop_lowering_titration_factor = True
                    new_titration = last_titration
                    new_back_titration = last_back_titration
                if diff < tolerated_relative_timecourse_difference: # stop because of achieved accuracy
                    stop_lowering_titration_factor = True
                if stop_lowering_titration_factor:
                    go.condprint( "Stopping slowering titration it speed "+str(titration_factor)+" Mol/s with error "+str(diff),"titration")
                    # save data
                    i_index = new_titration.descriptions.index(inhibitor_name)
                    titration_factor = self.starting_titration_factor
                    line_index = -1
                    for line in new_titration.lines:
                        line_index = line_index + 1
                        i_val = line[i_index]
                        # all current values should be a dictionary of the values in this line
                        all_current_values = dict(zip(new_titration.descriptions,line))
                        # unfortunately we have to replace the copasi name by the  sbml id
                        for sbmlid,copasiid in self.id2copasi_reaction_name.iteritems():
                            if copasiid in all_current_values:
                                all_current_values[sbmlid] = all_current_values[copasiid]
                                del all_current_values[copasiid]
                            else:
                                # maybe this replacement has already been done
                                # is the case for stepwise titrations
                                pass
                            # ok, thats that
                        if i_val not in inhibitor_concentrations:
                            inhibitor_concentrations.append(i_val)
                            a_val = eval(aim,all_current_values)
                            aim_values.append(a_val)
                            # append this also to the simulation data handler
                            self.sdh.add_data(inhibitor_name,"titration_"+self.inhibition_type,0,i_val,a_val)
                            # the next if clause adds the backward titration data to the output
                            # this is more for debugging purposes
                            #if new_back_titration != None:
                            #    i_back_val = new_back_titration.lines[line_index][new_back_titration.descriptions.index(inhibitor_name)]
                            #    all_back_current_values = dict(zip(new_back_titration.descriptions,new_back_titration.lines[line_index]))
                            #    # unfortunately we have to replace the copasi name by the  sbml id
                            #    for sbmlid,copasiid in self.id2copasi_reaction_name.iteritems():
                            #        all_back_current_values[sbmlid] = all_back_current_values[copasiid]
                            #        del all_back_current_values[copasiid]
                            #    # ok, thats that
                            #    try:
                            #        a_back_val = eval(aim,all_back_current_values)
                            #    except NameError:
                            #        print new_back_titration.descriptions
                            #        import sys
                            #        sys.exit(1)
                            #    self.sdh.add_data(inhibitor_name,"titration_"+self.inhibition_type+"_back",0,i_back_val,a_back_val)
                            if i_val < 0.002 and stop_on_aim_concentration != None:
                                # set the variable stop_if_lower
                                # needed to check whether the final value is lower than the starting value
                                stop_if_lower = (a_val > stop_on_aim_concentration)
                            if stop_on_aim_concentration != None:
                                is_lower = (a_val < stop_on_aim_concentration)
                                if is_lower == stop_if_lower:
                                    return [inhibitor_concentrations,aim_values]
                    for species in self.species_values.keys():
                        s_index = new_titration.descriptions.index(species)
                        self.species_values[species] = new_titration.lines[-1][s_index]
                    self.species_values = new_titration.real_steady_state
                    break
                last_titration = new_titration
        if stop_on_aim_concentration != None:
            # no good inhibitor concentration found
            outstring  = "Failed to find inhibitor concentration for aim value "+str(stop_on_aim_concentration)+"\n"
            outstring += "Aim values on edgepoints are:\n"
            try:
                outstring += str([(x,aim_values[inhibitor_concentrations.index(x)]) for x in edgepoints])
            except ValueError:
                # evidently problems with loading edgepoints from the inhibitor concentrations
                # some calculations have gone wrong
                outstring += str([(x,aim_values[inhibitor_concentrations.index(x)]) for x in edgepoints if x in inhibitor_concentrations])
            go.condprint( outstring, "titration_estimation" )
        return [inhibitor_concentrations,aim_values]
        
        
                

    def __test_timecourse__(self,tcg):
        """Tests the time course grabber for negative and nan values and to be of sufficient length."""
        if len(tcg.lines)<= self.stepnumber:
            return False
        len1 = self.stepnumber+1
        len2 = len(tcg.lines[0])
        species_indices = [x for x in range(len2) if tcg.descriptions[x] in self.species]
        for index1 in range(len1):
            for index2 in range(len2):
                val = tcg.lines[index1][index2]
                if val != val or (val < 0.0 and index2 in species_indices):
                    return False
        return True
    def __relative_time_course_difference__(self,tcg1,tcg2):
        relative_sum = 0.0
        len1 = self.stepnumber+1
        len2 = len(tcg1.lines[0])
        visit_indices=[x for x in range(len2) if tcg1.descriptions[x] in self.species] 
        for loc in [self.inhibitor_name]:
            visit_indices.remove( tcg1.descriptions.index(loc) )
        for index1 in range(len1):
            for index2 in visit_indices:
                val1 = abs(tcg1.lines[index1][index2])
                val2 = abs(tcg2.lines[index1][index2])
                rel = max(val1,val2)
                if rel == 0.0: rel = 1.0
                relative_sum += abs(val1-val2) / rel
        return relative_sum/float(len1)/float(len2)
    def get_timecourse_for_titration(self,titration_factor,titration_start,titration_end,inhibitor_name):
        import os
        # constants
        time = (float(titration_end)-float(titration_start))/float(titration_factor)
        stepsize = time/float(self.stepnumber)
        # create the model
        cpsfilename = get_random_name()
        paramestresultfilename = cpsfilename+".result.txt"
        cpsf = self.create_cpsf(cpsfilename,stepsize,self.stepnumber)
        # extend by titration
        self.id2copasi_reaction_name[ "titration" ] = cpsf.add_reaction( {},{inhibitor_name:1},{}," "+str(titration_factor)+" ", False )
        # update the file
        cpsf.tofile()
        # run the simulation
        self.runCopasi(cpsf)
        # grab the timecourse
        tcg = time_course_grabber(cpsf.outfilename,self.species)
        os.remove(cpsf.filename)
        os.remove(cpsf.outfilename)

        # try it backwards
        old_steady_state = self.species_values
        self.species_values = dict([(tcg.descriptions[x],tcg.lines[-1][x]) for x in range(len(tcg.lines[0])) if tcg.descriptions[x] in self.species])
        # get real steady state for this inhibitor concentration

        # TODO
        thisstepsize = stepsize
        while True:
            cpsf = self.create_cpsf(cpsfilename,thisstepsize,self.stepnumber)
            self.runCopasi(cpsf)
            tcg2 = time_course_grabber(cpsf.outfilename,self.species)
            os.remove(cpsf.filename)
            os.remove(cpsf.outfilename)
            species_indices = [tcg2.descriptions.index(s) for s in self.species]
            try:
                norm = sum([(tcg2.lines[-2][index] - tcg2.lines[-1][index])**2 for index in species_indices])
            except ValueError:
                return (tcg,None,None)
            if norm < 1e-4:
                break
            else:
                thisstepsize = 10 * thisstepsize

        self.species_values = dict([(tcg2.descriptions[x],tcg2.lines[-1][x]) for x in range(len(tcg2.lines[0])) if tcg.descriptions[x] in self.species])
        tcg.real_steady_state = self.species_values
        # get back
        cpsf = self.create_cpsf(cpsfilename,stepsize,self.stepnumber)
        # extend by titration
        self.id2copasi_reaction_name[ "titration" ] = cpsf.add_reaction( {},{inhibitor_name:1},{}," - "+str(titration_factor)+" ", False )
        # update the file
        cpsf.tofile()
        self.runCopasi(cpsf)
        tcgback = time_course_grabber(cpsf.outfilename,self.species)
        os.remove(cpsf.filename)
        os.remove(cpsf.outfilename)
        # turn around
        tcgback.lines.reverse()

        self.species_values = old_steady_state
        if self.__test_timecourse__(tcg) and self.__test_timecourse__(tcgback):
            difference = self.__relative_time_course_difference__(tcg,tcgback)
            return (tcg,tcgback,difference)
        else:
            return (tcg,None,None)

        
    def create_cpsf(self,fname=None,stepsize=None,stepnumber=None):
        self.id2copasi_reaction_name = {}
        self.id2copasi_species_name = {}
        if stepsize and stepnumber:
            cpsf = cpsfile(filename=fname,stepsize=stepsize,stepnumber=stepnumber)
        else:
            cpsf = cpsfile(filename=fname)
        for s in self.species:
            self.id2copasi_species_name[ s ] = cpsf.add_species( s, self.species_values[s] )
        for r in self.reactions:
            # reactions are a list of [reaction_id,substrate2stoich,product2stoich,modifier2stoich,differential_equation,reversible]
            self.id2copasi_reaction_name[ r[0] ] = cpsf.add_reaction( r[1],r[2],r[3], scipy2copasi( r[4] ), r[5] )
        cpsf.tofile()
        return cpsf
    def runCopasi(self,cpsf):
        import subprocess,time,os
        try:
            process_list = ["CopasiSE",cpsf.filename]
            if self.global_options.get_property("use_nice"):
                process_list = ["nice","-n19"] + process_list
            p = subprocess.Popen(process_list, stdout=subprocess.PIPE, stderr=subprocess.PIPE )
        except OSError:
            print "Please make sure that you have CopasiSE in this directory!!!"
            import sys
            sys.exit(1)
        while p.poll() == None:
            time.sleep(0.1)
        

if __name__ == "__main__":
    go.initialize()
    print "Starting cps file creation"
    cpsf = cpsfile("test.cps")
    cpsf.add_species("katze",1)
    cpsf.add_species("katze_tot",0)
    cpsf.add_reaction({"katze":1},{"katze_tot":1},{}," katze ",False)
    cpsf.tofile()

    print "Starting simulation"
    species = ["katze","hund"]
    species_values = {"katze":1.0,"hund":0.0}
    reactions = {"katze":" - 0.1 * katze + 0.3162 ","hund":" - katze * hund / 3.162 + 2 "}
    cs=copasisolver(species,species_values,reactions,False)
    cs.solve()
    [result3_162,result2] = cs.timecourses[-1]
    print "Result",result3_162,"should be 3.162.\nDifference:",abs(result3_162-3.162)
    print "Result",result2,"should be 2.0.\nDifference:",abs(result2-2)
    

    print "Starting function replacement"
    print scipy2copasi(" scipy.power ( X , 2 ) + scipy.log ( katze ) + scipy.log ( ( 3 + 4 ) * 8 ) + scipy.exp ( 4*5 ) + scipy.power ( X*(3/4) , 4-((4-3)*B) ) ")

    print "Starting parameter estimation"
    species = ["s0","s1","I"]
    species_values = {"s0":0.5,"s1":1,"I":0}
    reactions = []
    reactions.append( ["r1",{},{"s0":1},{"s1":1,"I":1}," s1 - s0 - I * s0 ",True] )
    reactions.append( ["r2",{"s0":1},{},{}," s0 ",False] )
    ce = copasiestimator(species,species_values,reactions,False)
    result311 = ce.estimate_inhibitor_concentration("r1",0.00319489,"I",0.001)
    print "Result of parameter estimation should be 311 and is",result311
    print "Difference:",abs(311.0-result311)
    result1234 = ce.estimate_inhibitor_concentration("s0",0.000809061,"I",0.001)
    print "Result of parameter estimation should be 1234 and is",result1234
    print "Difference:",abs(1234.0-result1234)

    print "Starting copasi titration"
    ct = copasititrator(species,species_values,reactions,False)
    result311 = ct.estimate_inhibitor_concentration("r1",0.00319489,"I",0.001)
    print "Result of parameter estimation should be 311 and is",result311
    print "Difference:",abs(311.0-result311)
    ct = copasititrator(species,species_values,reactions,False)
    result1234 = ct.estimate_inhibitor_concentration("s0",0.000809061,"I",0.001)
    print "Result of parameter estimation should be 1234 and is",result1234
    print "Difference:",abs(1234.0-result1234)
