# Supplementary material for: TIde: a software for the systematic scanning of drug targets in kinetic network models
Source: BMC Bioinformatics. 2009 Oct 19;10:344. doi: 10.1186/1471-2105-10-344 (PMC2773792; doi:10.1186/1471-2105-10-344)
Supplement: Additional file 2 — TIde-1.2.1 source code. Contains the packed python source code of our tool. [file 1471-2105-10-344-S2.ZIP › TIde-1.2.1/csolver.py]

#!/usr/bin/env python

import copy,popen2,os,time,datetime,subprocess

scipy2c = {"power":"pow"}

class csolver(object):
    "docstring for csolver"
    def __init__(self, species, species_values, differential_equations, signalling, precision=1e-10,stepsize=0.00001):
        """If the signalling flag is set, simulation will be performed twice to get the AUC and other signal characteristica."""
        self.signalling = signalling
        self.species = species
        self.species_values = species_values
        self.differential_equations = differential_equations
        self.precision=precision
        self.stepsize = stepsize
        self.equationstring = ""
        self.initialvaluestring = ""
        infile = file("csolver.c","r")
        self.content = "".join( infile.readlines() )
        infile.close()
        # prepare differential equations
        for species_index in range(len(self.species)):
            species = self.species[species_index]
            for var in self.differential_equations:
                self.differential_equations[var] = self.differential_equations[var].replace(" "+species+" "," y["+str(species_index)+"] ")
        for species_index in range(len(self.species)):
            species = self.species[species_index]
            self.equationstring += "  out["+str(species_index)+"] = "+self.differential_equations[species]+";\n"
            self.initialvaluestring += "  y["+str(species_index)+"] = "+str(self.species_values[species])+";\n"
        self.cleanequationstring()
        self.replacies = {}
        self.replacies["signalling_flag"] = "" if self.signalling else "//"
        self.replacies["putyourequationshere"] = self.equationstring
        self.replacies["putyourinitialdefinitionshere"] = self.initialvaluestring
        self.replacies["problemsize"] = str(len(self.species))
        self.replacies["stepsize"] = str(stepsize)
        self.replacies["precision"] = str(self.precision)
    def cleanequationstring(self):
        for s,c in scipy2c.iteritems():
            self.equationstring = self.equationstring.replace("scipy."+s,c)
    def filetostring(self):
        for i,o in self.replacies.iteritems():
            self.content = self.content.replace("/*"+i+"*/",o)
        return self.content
    def tofile(self,filename):
        f = file(filename,"w")
        f.write(self.filetostring())
        f.close()
    def solve(self,filename=None):

        self.steady_state = {}
        self.tau = {}
        self.sigma = {}
        self.ampl = {}
        self.auc = {}
        

        if not filename:
            filename = self.random_filename()
        self.tofile(filename+".c")
        command1 = "gcc "+filename+".c -o "+filename+" -lm"
        command2 = "./"+filename

        try:
            (o,i)=popen2.popen2(command1)
            for line in o: print "Error during compilation:",o
            # found this code snippet on code.pui.ch
            # execute code with a timeout set
            timeout_in_secs = 200
            beginning = datetime.datetime.now()
            p = subprocess.Popen(command2.split(" "), stdout=subprocess.PIPE, stderr=subprocess.PIPE )
            while p.poll() == None:
                time.sleep(0.1)
                current = datetime.datetime.now()
                if (current-beginning).seconds > timeout_in_secs:
                    # timeout of 200 seconds
                    raise RuntimeError,"Timeout for the c solver"
            o = p.stdout.readlines()

            # parsing the output of the c program
            for line in o:
                #print line.strip("\n")
                if not line.startswith("result"): continue
                entries = line.strip("\n").split(",")[1:]
                species = self.species[ int(entries[0]) ]
                self.steady_state[species] = float(entries[1])
                self.tau[species] = float(entries[2])
                self.sigma[species] = float(entries[3])
                self.ampl[species] = float(entries[4])
                self.auc[species] = float(entries[5])
        except RuntimeError:
            import scipy,signal
            os.kill( p.pid, signal.SIGKILL )
            os.waitpid( -1, os.WNOHANG )
            for s in self.species:
                for l in [self.steady_state,self.tau,self.sigma,self.ampl,self.auc]:
                    l[s] = scipy.nan
            print "Timeout on reaction system"
        finally:
            os.remove(filename+".c")
            try:
                os.remove(filename)
            except IOError:
                print "Could not remove file",filename
    def random_filename(self):
        import random,string
        return "TIde"+"".join( random.Random().sample(string.letters+string.digits,12) )

        

if __name__ == '__main__':
    import datetime
    s = ["x","y","z"]
    ev = {"x":" 0.1 - 0.01 * x ","y":" x - 0.1 * y * y ","z":" x * x + y * y * x - 11 * z * z "}
    iv = {"x":1000,"y":100,"z":0}
    #s = ["x"]
    #ev = {"x":" - x "}
    #iv = {"x":1}

    start = datetime.datetime.now()
    cs = csolver(s,iv,ev)
    cs.solve()
    print datetime.datetime.now() - start
    print "Steady state"
    print cs.steady_state
    print "Tau"
    print cs.tau
    print "Sigma"
    print cs.sigma
    print "Amplitude"
    print cs.ampl
    print "AUC"
    print cs.auc
          
