# Supplementary material for: TIde: a software for the systematic scanning of drug targets in kinetic network models
Source: BMC Bioinformatics. 2009 Oct 19;10:344. doi: 10.1186/1471-2105-10-344 (PMC2773792; doi:10.1186/1471-2105-10-344)
Supplement: Additional file 2 — TIde-1.2.1 source code. Contains the packed python source code of our tool. [file 1471-2105-10-344-S2.ZIP › TIde-1.2.1/draw_elasticities.py]

import pyx,copy,os.path,scipy

class draw_elasticities:
    def __init__(self,elasticities_dic,filename="elasticities.pdf",colorclip=0):
        self.elasticities_dic = copy.deepcopy( elasticities_dic )
        self.filename = filename
	self.colorclip = colorclip
        self.set_inf_to_this_value = colorclip

        self.rowlist = self.elasticities_dic.keys()
        self.rowlist.sort(reverse=True)
        self.collist = self.elasticities_dic[self.rowlist[0]].keys()
        self.collist.sort()

        self.clean_up_dic()
        self.draw()
    def clean_up_dic(self):
        rmlist = []
        for colkey in self.collist:
            relevant = False
            for rowkey in self.rowlist:
                # check if matrix is complete
                # might not be complete for elasticities for signalling characteristics
                if colkey not in self.elasticities_dic[rowkey]:
                    continue
                # clean up scipy.inf
                if self.elasticities_dic[rowkey][colkey] == scipy.inf:
                    self.elasticities_dic[rowkey][colkey] = self.set_inf_to_this_value
                # zeros will not be displayed
                if self.elasticities_dic[rowkey][colkey] != 0.0:
                    relevant = True
                    break
            if not relevant:
                rmlist.append(colkey)
        for colkey in rmlist:
            self.collist.remove(colkey)
    def draw(self):
        try:
            self._draw()
        except pyx.text.TexResultError:
            print "Problem with writing the pdf files"
    def _draw(self):
        self.c = pyx.canvas.canvas()
        
        self.sizex = 3.6
        self.sizey = 0.6
        
        self.number_of_rows = len(self.rowlist)
        self.number_of_cols = len(self.collist)
        
        self.maximum = 0
        self.minimum = 0
        for i in range(self.number_of_cols):
            for j in range(self.number_of_rows):
                try:
                    val = float(self.elasticities_dic[self.rowlist[j]][self.collist[i]]-self.colorclip)
                except KeyError:
                    continue
                if val > 0 and val > self.maximum: self.maximum = val
                if val < 0 and val < self.minimum: self.minimum = val
        for i in range(self.number_of_cols):
            for j in range(self.number_of_rows):
                value_available = self.collist[i] in self.elasticities_dic[self.rowlist[j]]
                [r,g,b] = [1,1,1]
                if value_available:
                    val = float(self.elasticities_dic[self.rowlist[j]][self.collist[i]]-self.colorclip)
                    if val > 0:
                        r = b = 1.0 - (val/self.maximum)
                    if val < 0:
                        g = b = 1.0 - (val/self.minimum)
                self.c.fill( pyx.path.rect( i*self.sizex, j*self.sizey, self.sizex, self.sizey ), [pyx.color.rgb(r,g,b)] )
                self.c.stroke( pyx.path.rect( i*self.sizex, j*self.sizey, self.sizex, self.sizey ) )
                if value_available:
                    self.c.text((i+0.1)*self.sizex, (j+0.5)*self.sizey, str( val+self.colorclip ) )

        for i in range(self.number_of_rows):
            name = str(self.rowlist[i])
            name = name.replace("_","$\_$")
            self.c.text(0,(i+0.5)*self.sizey,name,[pyx.text.halign.boxright])

        for i in range(self.number_of_cols):
            name = str(self.collist[i])
            name = name.replace("_","$\_$")
            self.c.text(i*self.sizex,0,name,[pyx.text.valign.top])

        nowx = 1
        nowy = (self.number_of_rows+1)*self.sizey
        diameter = float(self.sizey)*2/3
        ck = pyx.color.cmyk
        colors = [ck.Green,ck.GreenYellow,ck.Yellow,ck.Orange,ck.Red]
        len_colors = len(colors)
        for color_index in range(len_colors):
            color = colors[ color_index ]
            self.c.fill( pyx.path.circle(nowx,nowy,diameter*float(len_colors-color_index)/float(len_colors)),[color] )
        self.c.text(nowx,nowy,r"\bf{TIde}",[pyx.text.valign.middle, pyx.text.halign.boxcenter])

        #self.c.text(1,nowy,"\LARGE{TargetIdentifier}")
        self.c.text(nowx+2*diameter,nowy,self.filename.replace("_",".").replace(os.path.sep,"."))

        self.c.writePDFfile(self.filename)


if __name__ == "__main__":
    elas = {0: {'reaction_1__i': 0.0043600787032899999, 'reaction_4__i': 0.0184006041175, 'reaction_2__i': 0.0578657347142, 'reaction_0__i': -0.105596828708, 'reaction_3__i': 0.032630674782300001}, 1: {'reaction_1__i': 0.0044208399619800002, 'reaction_4__i': 0.017092882950199999, 'reaction_2__i': 0.048356809645199998, 'reaction_0__i': -0.102839906498, 'reaction_3__i': 0.029059144758700001}, 0.01: {'reaction_1__i': 0.0078793656457199993, 'reaction_4__i': 0.018275198836500001, 'reaction_2__i': 0.057571447297700001, 'reaction_0__i': -0.10200069205700001, 'reaction_3__i': 0.032520104730799998}, 0.10000000000000001: {'reaction_1__i': 0.0047243721213499996, 'reaction_4__i': 0.018241606293599999, 'reaction_2__i': 0.056718380798500001, 'reaction_0__i': -0.104953681556, 'reaction_3__i': 0.032209071970600002}}
    draw_elasticities(elas,"test.pdf").draw()
