# Supplementary material for: TIde: a software for the systematic scanning of drug targets in kinetic network models
Source: BMC Bioinformatics. 2009 Oct 19;10:344. doi: 10.1186/1471-2105-10-344 (PMC2773792; doi:10.1186/1471-2105-10-344)
Supplement: Additional file 2 — TIde-1.2.1 source code. Contains the packed python source code of our tool. [file 1471-2105-10-344-S2.ZIP › TIde-1.2.1/flat_formula_database]

# Flatfile to store additional formulas in the database
# It includes formulas as well as links for inhibitions
# Usage:	#-comment
# 		delimiter: Tab
#
#
#		Lines containing formula definitions:
#formula	Name	kinetic formula	parameters (comma separated)	substrates	modifiers	products
#examples:
#
formula	Irreversible Michaelis Menten, 1 Substrate	(vmax*s)/(km+s)	vmax,km	s		
formula	Reversible Michaelis Menten, 1 Substrate, 1 Product	(vf*s/ks - vr*p/kp)/(1+s/ks+p/kp)	vf,vr,ks,kp	s		p
formula	Reversible Michaelis Menten with competitive inhibition, 1 Substrate, 1 Product	(vf*s/ks - vr*p/kp)/(1+s/ks+p/kp+i/ki)	vf,vr,ks,kp,ki	s	i	p
formula	Reversible Michaelis Menten with uncompetitive inhibition, 1 Substrate, 1 Product	(vf*s/ks - vr*p/kp)/(1+(s/ks+p/kp)*(1+i/ki))	vf,vr,ks,kp,ki	s	i	p
#
#
#
#		Lines containing inhibition links
#link	Name of original kinetics	inhibition type	Name of inhibition kinetics
link	Reversible Michaelis Menten, 1 Substrate, 1 Product	competitive	Reversible Michaelis Menten with competitive inhibition, 1 Substrate, 1 Product
link	Reversible Michaelis Menten, 1 Substrate, 1 Product	uncompetitive	Reversible Michaelis Menten with uncompetitive inhibition, 1 Substrate, 1 Product
formula	newly_added_kinetics_vGT	 Vmax_v1 * ( ( species_25 - species_10 ) / ( KGlc + species_25 + species_10 + Alpha_v1 * species_25 * species_10 / KGlc ) ) 	Vmax_v1,KGlc,Alpha_v1	species_25		species_10
formula	newly_added_kinetics_vGT competitive inhibition (automatically generated)	 Vmax_v1 * ( ( species_25 - species_10 ) / ( ( KGlc * ( 1 + i / ki ) ) + species_25 + species_10 + Alpha_v1 * species_25 * species_10 / ( KGlc * ( 1 + i / ki ) ) ) ) 	Vmax_v1,KGlc,Alpha_v1,ki	species_25	i	species_10
link	newly_added_kinetics_vGT	competitive	newly_added_kinetics_vGT competitive inhibition (automatically generated)
formula	newly_added_kinetics_vGT uncompetitive inhibition (automatically generated)	 (  Vmax_v1 * ( ( species_25 - species_10 ) / ( ( KGlc / ( 1 + i / ki ) ) + species_25 + species_10 + Alpha_v1 * species_25 * species_10 / ( KGlc / ( 1 + i / ki ) ) ) )  ) / ( 1 + i / ki ) 	Vmax_v1,KGlc,Alpha_v1,ki	species_25	i	species_10
link	newly_added_kinetics_vGT	uncompetitive	newly_added_kinetics_vGT uncompetitive inhibition (automatically generated)
formula	newly_added_kinetics_vHK	 compartment_2 * Vmax_v2 * ( species_10 / KGlcInt_v2 ) * ( species_11 / KATPg_v2 ) / ( ( 1 + species_11 / KATPg_v2 + species_12 / KADPg_v2 ) * ( 1 + species_10 / KGlcInt_v2 + species_14 / KGlc6P_v2 ) ) 	Vmax_v2,KGlcInt_v2,KATPg_v2,KADPg_v2,KGlc6P_v2,compartment_2	species_10,species_11		species_14,species_12
formula	newly_added_kinetics_vHK competitive inhibition (automatically generated)	 compartment_2 * Vmax_v2 * ( species_10 / ( KGlcInt_v2 * ( 1 + i / ki ) ) ) * ( species_11 / KATPg_v2 ) / ( ( 1 + species_11 / KATPg_v2 + species_12 / KADPg_v2 ) * ( 1 + species_10 / ( KGlcInt_v2 * ( 1 + i / ki ) ) + species_14 / ( KGlc6P_v2 * ( 1 + i / ki ) ) ) ) 	Vmax_v2,KGlcInt_v2,KATPg_v2,KADPg_v2,KGlc6P_v2,compartment_2,ki	species_10,species_11	i	species_14,species_12
link	newly_added_kinetics_vHK	competitive	newly_added_kinetics_vHK competitive inhibition (automatically generated)
formula	newly_added_kinetics_vHK uncompetitive inhibition (automatically generated)	 (  compartment_2 * Vmax_v2 * ( species_10 / ( KGlcInt_v2 / ( 1 + i / ki ) ) ) * ( species_11 / KATPg_v2 ) / ( ( 1 + species_11 / KATPg_v2 + species_12 / KADPg_v2 ) * ( 1 + species_10 / ( KGlcInt_v2 / ( 1 + i / ki ) ) + species_14 / ( KGlc6P_v2 / ( 1 + i / ki ) ) ) )  ) / ( 1 + i / ki ) 	Vmax_v2,KGlcInt_v2,KATPg_v2,KADPg_v2,KGlc6P_v2,compartment_2,ki	species_10,species_11	i	species_14,species_12
link	newly_added_kinetics_vHK	uncompetitive	newly_added_kinetics_vHK uncompetitive inhibition (automatically generated)
formula	newly_added_kinetics_vHK kocompetitive inhibition (automatically generated)	 compartment_2 * Vmax_v2 * ( species_10 / KGlcInt_v2 ) * ( species_11 / ( KATPg_v2 * ( 1 + i / ki ) ) ) / ( ( 1 + species_11 / ( KATPg_v2 * ( 1 + i / ki ) ) + species_12 / ( KADPg_v2 * ( 1 + i / ki ) ) ) * ( 1 + species_10 / KGlcInt_v2 + species_14 / KGlc6P_v2 ) ) 	Vmax_v2,KGlcInt_v2,KATPg_v2,KADPg_v2,KGlc6P_v2,compartment_2,ki	species_10,species_11	i	species_14,species_12
link	newly_added_kinetics_vHK	kocompetitive	newly_added_kinetics_vHK kocompetitive inhibition (automatically generated)
formula	newly_added_kinetics_vPGI	 compartment_2 * ( Vf * species_14 / Kms - Vr * species_15 / Kmp ) / ( 1 + species_14 / Kms + species_15 / Kmp ) 	Kms,Kmp,Vf,Vr,compartment_2	species_14		species_15
formula	newly_added_kinetics_vPGI competitive inhibition (automatically generated)	 compartment_2 * ( Vf * species_14 / ( Kms * ( 1 + i / ki ) ) - Vr * species_15 / ( Kmp * ( 1 + i / ki ) ) ) / ( 1 + species_14 / ( Kms * ( 1 + i / ki ) ) + species_15 / ( Kmp * ( 1 + i / ki ) ) ) 	Kms,Kmp,Vf,Vr,compartment_2,ki	species_14	i	species_15
link	newly_added_kinetics_vPGI	competitive	newly_added_kinetics_vPGI competitive inhibition (automatically generated)
formula	newly_added_kinetics_vPGI uncompetitive inhibition (automatically generated)	 (  compartment_2 * ( Vf * species_14 / ( Kms / ( 1 + i / ki ) ) - Vr * species_15 / ( Kmp / ( 1 + i / ki ) ) ) / ( 1 + species_14 / ( Kms / ( 1 + i / ki ) ) + species_15 / ( Kmp / ( 1 + i / ki ) ) )  ) / ( 1 + i / ki ) 	Kms,Kmp,Vf,Vr,compartment_2,ki	species_14	i	species_15
link	newly_added_kinetics_vPGI	uncompetitive	newly_added_kinetics_vPGI uncompetitive inhibition (automatically generated)
formula	newly_added_kinetics_vPFK	 compartment_2 * Vmax_v4 * ( Ki1Fru16BP_v4 / ( Ki1Fru16BP_v4 + species_16 ) ) * ( species_15 / KFru6P_v4 ) * ( species_11 / KATPg_v4 ) / ( ( 1 + species_15 / KFru6P_v4 + species_16 / Ki2Fru16BP_v4 ) * ( 1 + species_11 / KATPg_v4 ) ) 	Vmax_v4,Ki1Fru16BP_v4,KFru6P_v4,KATPg_v4,Ki2Fru16BP_v4,compartment_2	species_15,species_11		species_16,species_12
formula	newly_added_kinetics_vPFK competitive inhibition (automatically generated)	 compartment_2 * Vmax_v4 * ( Ki1Fru16BP_v4 / ( Ki1Fru16BP_v4 + species_16 ) ) * ( species_15 / ( KFru6P_v4 * ( 1 + i / ki ) ) ) * ( species_11 / KATPg_v4 ) / ( ( 1 + species_15 / ( KFru6P_v4 * ( 1 + i / ki ) ) + species_16 / Ki2Fru16BP_v4 ) * ( 1 + species_11 / KATPg_v4 ) ) 	Vmax_v4,Ki1Fru16BP_v4,KFru6P_v4,KATPg_v4,Ki2Fru16BP_v4,compartment_2,ki	species_15,species_11	i	species_16,species_12
link	newly_added_kinetics_vPFK	competitive	newly_added_kinetics_vPFK competitive inhibition (automatically generated)
formula	newly_added_kinetics_vPFK uncompetitive inhibition (automatically generated)	 (  compartment_2 * Vmax_v4 * ( Ki1Fru16BP_v4 / ( Ki1Fru16BP_v4 + species_16 ) ) * ( species_15 / ( KFru6P_v4 / ( 1 + i / ki ) ) ) * ( species_11 / KATPg_v4 ) / ( ( 1 + species_15 / ( KFru6P_v4 / ( 1 + i / ki ) ) + species_16 / Ki2Fru16BP_v4 ) * ( 1 + species_11 / KATPg_v4 ) )  ) / ( 1 + i / ki ) 	Vmax_v4,Ki1Fru16BP_v4,KFru6P_v4,KATPg_v4,Ki2Fru16BP_v4,compartment_2,ki	species_15,species_11	i	species_16,species_12
link	newly_added_kinetics_vPFK	uncompetitive	newly_added_kinetics_vPFK uncompetitive inhibition (automatically generated)
formula	newly_added_kinetics_vPFK kocompetitive inhibition (automatically generated)	 compartment_2 * Vmax_v4 * ( Ki1Fru16BP_v4 / ( Ki1Fru16BP_v4 + species_16 ) ) * ( species_15 / KFru6P_v4 ) * ( species_11 / ( KATPg_v4 * ( 1 + i / ki ) ) ) / ( ( 1 + species_15 / KFru6P_v4 + species_16 / Ki2Fru16BP_v4 ) * ( 1 + species_11 / ( KATPg_v4 * ( 1 + i / ki ) ) ) ) 	Vmax_v4,Ki1Fru16BP_v4,KFru6P_v4,KATPg_v4,Ki2Fru16BP_v4,compartment_2,ki	species_15,species_11	i	species_16,species_12
link	newly_added_kinetics_vPFK	kocompetitive	newly_added_kinetics_vPFK kocompetitive inhibition (automatically generated)
formula	newly_added_kinetics_vALD	 compartment_2 * Vmax_v5 * ( species_16 - species_18 * species_17 / Keq_v5 ) / ( 0.009 * ( 1 + species_11 / 0.68 + species_12 / 1.51 + species_13 / 3.65 ) + species_16 + species_18 * ( 0.015 * ( 1 + species_11 / 0.68 + species_12 / 1.51 + species_13 / 3.65 ) / Keq_v5 ) * ( 1 / r_v5 ) + species_17 * ( KGAP_v5 / Keq_v5 ) * ( 1 / r_v5 ) + species_16 * species_18 / KGAPi_v5 + species_18 * species_17 / Keq_v5 * ( 1 / r_v5 ) ) 	Vmax_v5,Keq_v5,r_v5,KGAP_v5,KGAPi_v5,compartment_2	species_16	species_11,species_12,species_13	species_17,species_18
formula	newly_added_kinetics_vALD competitive inhibition (automatically generated)	 compartment_2 * Vmax_v5 * ( species_16 - species_18 * species_17 / Keq_v5 ) / ( 0.009 * ( 1 + species_11 / 0.68 + species_12 / 1.51 + species_13 / 3.65 ) + species_16 + species_18 * ( 0.015 * ( 1 + species_11 / 0.68 + species_12 / 1.51 + species_13 / 3.65 ) / Keq_v5 ) * ( 1 / r_v5 ) + species_17 * ( ( KGAP_v5 * ( 1 + i / ki ) ) / Keq_v5 ) * ( 1 / r_v5 ) + species_16 * species_18 / KGAPi_v5 + species_18 * species_17 / Keq_v5 * ( 1 / r_v5 ) ) 	Vmax_v5,Keq_v5,r_v5,KGAP_v5,KGAPi_v5,compartment_2,ki	species_16	species_11,species_12,species_13,i	species_17,species_18
link	newly_added_kinetics_vALD	competitive	newly_added_kinetics_vALD competitive inhibition (automatically generated)
formula	newly_added_kinetics_vALD uncompetitive inhibition (automatically generated)	 (  compartment_2 * Vmax_v5 * ( species_16 - species_18 * species_17 / Keq_v5 ) / ( 0.009 * ( 1 + species_11 / 0.68 + species_12 / 1.51 + species_13 / 3.65 ) + species_16 + species_18 * ( 0.015 * ( 1 + species_11 / 0.68 + species_12 / 1.51 + species_13 / 3.65 ) / Keq_v5 ) * ( 1 / r_v5 ) + species_17 * ( ( KGAP_v5 / ( 1 + i / ki ) ) / Keq_v5 ) * ( 1 / r_v5 ) + species_16 * species_18 / KGAPi_v5 + species_18 * species_17 / Keq_v5 * ( 1 / r_v5 ) )  ) / ( 1 + i / ki ) 	Vmax_v5,Keq_v5,r_v5,KGAP_v5,KGAPi_v5,compartment_2,ki	species_16	species_11,species_12,species_13,i	species_17,species_18
link	newly_added_kinetics_vALD	uncompetitive	newly_added_kinetics_vALD uncompetitive inhibition (automatically generated)
formula	newly_added_kinetics_vTPI	 compartment_2 * ( Vf * species_17 / Kms - Vr * species_18 / Kmp ) / ( 1 + species_17 / Kms + species_18 / Kmp ) 	Kms,Kmp,Vf,Vr,compartment_2	species_17		species_18
formula	newly_added_kinetics_vTPI competitive inhibition (automatically generated)	 compartment_2 * ( Vf * species_17 / ( Kms * ( 1 + i / ki ) ) - Vr * species_18 / ( Kmp * ( 1 + i / ki ) ) ) / ( 1 + species_17 / ( Kms * ( 1 + i / ki ) ) + species_18 / ( Kmp * ( 1 + i / ki ) ) ) 	Kms,Kmp,Vf,Vr,compartment_2,ki	species_17	i	species_18
link	newly_added_kinetics_vTPI	competitive	newly_added_kinetics_vTPI competitive inhibition (automatically generated)
formula	newly_added_kinetics_vTPI uncompetitive inhibition (automatically generated)	 (  compartment_2 * ( Vf * species_17 / ( Kms / ( 1 + i / ki ) ) - Vr * species_18 / ( Kmp / ( 1 + i / ki ) ) ) / ( 1 + species_17 / ( Kms / ( 1 + i / ki ) ) + species_18 / ( Kmp / ( 1 + i / ki ) ) )  ) / ( 1 + i / ki ) 	Kms,Kmp,Vf,Vr,compartment_2,ki	species_17	i	species_18
link	newly_added_kinetics_vTPI	uncompetitive	newly_added_kinetics_vTPI uncompetitive inhibition (automatically generated)
formula	newly_added_kinetics_vGAPDH	 compartment_2 * Vmax_v7 * ( ( species_18 / KGAP_v7 * ( species_19 / KNAD_v7 ) - r_v7 * ( species_21 / KBPGA13_v7 ) * ( species_20 / KNADH_v7 ) ) / ( ( 1 + species_18 / KGAP_v7 + species_21 / KBPGA13_v7 ) * ( 1 + species_19 / KNAD_v7 + species_20 / KNADH_v7 ) ) ) 	Vmax_v7,KGAP_v7,KNAD_v7,r_v7,KBPGA13_v7,KNADH_v7,compartment_2	species_18,species_19		species_21,species_20
formula	newly_added_kinetics_vGAPDH competitive inhibition (automatically generated)	 compartment_2 * Vmax_v7 * ( ( species_18 / ( KGAP_v7 * ( 1 + i / ki ) ) * ( species_19 / KNAD_v7 ) - r_v7 * ( species_21 / ( KBPGA13_v7 * ( 1 + i / ki ) ) ) * ( species_20 / KNADH_v7 ) ) / ( ( 1 + species_18 / ( KGAP_v7 * ( 1 + i / ki ) ) + species_21 / ( KBPGA13_v7 * ( 1 + i / ki ) ) ) * ( 1 + species_19 / KNAD_v7 + species_20 / KNADH_v7 ) ) ) 	Vmax_v7,KGAP_v7,KNAD_v7,r_v7,KBPGA13_v7,KNADH_v7,compartment_2,ki	species_18,species_19	i	species_21,species_20
link	newly_added_kinetics_vGAPDH	competitive	newly_added_kinetics_vGAPDH competitive inhibition (automatically generated)
formula	newly_added_kinetics_vGAPDH uncompetitive inhibition (automatically generated)	 (  compartment_2 * Vmax_v7 * ( ( species_18 / ( KGAP_v7 / ( 1 + i / ki ) ) * ( species_19 / KNAD_v7 ) - r_v7 * ( species_21 / ( KBPGA13_v7 / ( 1 + i / ki ) ) ) * ( species_20 / KNADH_v7 ) ) / ( ( 1 + species_18 / ( KGAP_v7 / ( 1 + i / ki ) ) + species_21 / ( KBPGA13_v7 / ( 1 + i / ki ) ) ) * ( 1 + species_19 / KNAD_v7 + species_20 / KNADH_v7 ) ) )  ) / ( 1 + i / ki ) 	Vmax_v7,KGAP_v7,KNAD_v7,r_v7,KBPGA13_v7,KNADH_v7,compartment_2,ki	species_18,species_19	i	species_21,species_20
link	newly_added_kinetics_vGAPDH	uncompetitive	newly_added_kinetics_vGAPDH uncompetitive inhibition (automatically generated)
formula	newly_added_kinetics_vGAPDH kocompetitive inhibition (automatically generated)	 compartment_2 * Vmax_v7 * ( ( species_18 / KGAP_v7 * ( species_19 / ( KNAD_v7 * ( 1 + i / ki ) ) ) - r_v7 * ( species_21 / KBPGA13_v7 ) * ( species_20 / ( KNADH_v7 * ( 1 + i / ki ) ) ) ) / ( ( 1 + species_18 / KGAP_v7 + species_21 / KBPGA13_v7 ) * ( 1 + species_19 / ( KNAD_v7 * ( 1 + i / ki ) ) + species_20 / ( KNADH_v7 * ( 1 + i / ki ) ) ) ) ) 	Vmax_v7,KGAP_v7,KNAD_v7,r_v7,KBPGA13_v7,KNADH_v7,compartment_2,ki	species_18,species_19	i	species_21,species_20
link	newly_added_kinetics_vGAPDH	kocompetitive	newly_added_kinetics_vGAPDH kocompetitive inhibition (automatically generated)
formula	newly_added_kinetics_vGPDH	 compartment_2 * Vmax_v8 * ( ( species_17 / KDHAPg_v8 * ( species_20 / KNADH_v8 ) - r_v8 * ( species_19 / KNAD_v8 ) * ( species_22 / KGly3Pg_v8 ) ) / ( ( 1 + species_17 / KDHAPg_v8 + species_22 / KGly3Pg_v8 ) * ( 1 + species_20 / KNADH_v8 + species_19 / KNAD_v8 ) ) ) 	Vmax_v8,KDHAPg_v8,KNADH_v8,r_v8,KNAD_v8,KGly3Pg_v8,compartment_2	species_17,species_20		species_19,species_22
formula	newly_added_kinetics_vGPDH competitive inhibition (automatically generated)	 compartment_2 * Vmax_v8 * ( ( species_17 / ( KDHAPg_v8 * ( 1 + i / ki ) ) * ( species_20 / KNADH_v8 ) - r_v8 * ( species_19 / KNAD_v8 ) * ( species_22 / ( KGly3Pg_v8 * ( 1 + i / ki ) ) ) ) / ( ( 1 + species_17 / ( KDHAPg_v8 * ( 1 + i / ki ) ) + species_22 / ( KGly3Pg_v8 * ( 1 + i / ki ) ) ) * ( 1 + species_20 / KNADH_v8 + species_19 / KNAD_v8 ) ) ) 	Vmax_v8,KDHAPg_v8,KNADH_v8,r_v8,KNAD_v8,KGly3Pg_v8,compartment_2,ki	species_17,species_20	i	species_19,species_22
link	newly_added_kinetics_vGPDH	competitive	newly_added_kinetics_vGPDH competitive inhibition (automatically generated)
formula	newly_added_kinetics_vGPDH uncompetitive inhibition (automatically generated)	 (  compartment_2 * Vmax_v8 * ( ( species_17 / ( KDHAPg_v8 / ( 1 + i / ki ) ) * ( species_20 / KNADH_v8 ) - r_v8 * ( species_19 / KNAD_v8 ) * ( species_22 / ( KGly3Pg_v8 / ( 1 + i / ki ) ) ) ) / ( ( 1 + species_17 / ( KDHAPg_v8 / ( 1 + i / ki ) ) + species_22 / ( KGly3Pg_v8 / ( 1 + i / ki ) ) ) * ( 1 + species_20 / KNADH_v8 + species_19 / KNAD_v8 ) ) )  ) / ( 1 + i / ki ) 	Vmax_v8,KDHAPg_v8,KNADH_v8,r_v8,KNAD_v8,KGly3Pg_v8,compartment_2,ki	species_17,species_20	i	species_19,species_22
link	newly_added_kinetics_vGPDH	uncompetitive	newly_added_kinetics_vGPDH uncompetitive inhibition (automatically generated)
formula	newly_added_kinetics_vGPDH kocompetitive inhibition (automatically generated)	 compartment_2 * Vmax_v8 * ( ( species_17 / KDHAPg_v8 * ( species_20 / ( KNADH_v8 * ( 1 + i / ki ) ) ) - r_v8 * ( species_19 / ( KNAD_v8 * ( 1 + i / ki ) ) ) * ( species_22 / KGly3Pg_v8 ) ) / ( ( 1 + species_17 / KDHAPg_v8 + species_22 / KGly3Pg_v8 ) * ( 1 + species_20 / ( KNADH_v8 * ( 1 + i / ki ) ) + species_19 / ( KNAD_v8 * ( 1 + i / ki ) ) ) ) ) 	Vmax_v8,KDHAPg_v8,KNADH_v8,r_v8,KNAD_v8,KGly3Pg_v8,compartment_2,ki	species_17,species_20	i	species_19,species_22
link	newly_added_kinetics_vGPDH	kocompetitive	newly_added_kinetics_vGPDH kocompetitive inhibition (automatically generated)
formula	newly_added_kinetics_vGPO	 compartment_1 * V * species_9 / ( Km + species_9 ) 	Km,V,compartment_1	species_9		species_8
formula	newly_added_kinetics_vGPO competitive inhibition (automatically generated)	 compartment_1 * V * species_9 / ( ( Km * ( 1 + i / ki ) ) + species_9 ) 	Km,V,compartment_1,ki	species_9	i	species_8
link	newly_added_kinetics_vGPO	competitive	newly_added_kinetics_vGPO competitive inhibition (automatically generated)
formula	newly_added_kinetics_vGPO uncompetitive inhibition (automatically generated)	 (  compartment_1 * V * species_9 / ( ( Km / ( 1 + i / ki ) ) + species_9 )  ) / ( 1 + i / ki ) 	Km,V,compartment_1,ki	species_9	i	species_8
link	newly_added_kinetics_vGPO	uncompetitive	newly_added_kinetics_vGPO uncompetitive inhibition (automatically generated)
formula	newly_added_kinetics_vPT	 V * species_1 / ( Km + species_1 ) 	Km,V	species_1		species_26
formula	newly_added_kinetics_vPT competitive inhibition (automatically generated)	 V * species_1 / ( ( Km * ( 1 + i / ki ) ) + species_1 ) 	Km,V,ki	species_1	i	species_26
link	newly_added_kinetics_vPT	competitive	newly_added_kinetics_vPT competitive inhibition (automatically generated)
formula	newly_added_kinetics_vPT uncompetitive inhibition (automatically generated)	 (  V * species_1 / ( ( Km / ( 1 + i / ki ) ) + species_1 )  ) / ( 1 + i / ki ) 	Km,V,ki	species_1	i	species_26
link	newly_added_kinetics_vPT	uncompetitive	newly_added_kinetics_vPT uncompetitive inhibition (automatically generated)
formula	newly_added_kinetics_vPGK	 compartment_2 * Vmax_v11 * ( ( species_21 / KBPGA13_v11 * ( species_12 / KADPg_v11 ) - r_v11 * ( species_23 / KPGA3_v11 ) * ( species_11 / KATPg_v11 ) ) / ( ( 1 + species_21 / KBPGA13_v11 + species_23 / KPGA3_v11 ) * ( 1 + species_12 / KADPg_v11 + species_11 / KATPg_v11 ) ) ) 	Vmax_v11,KBPGA13_v11,KADPg_v11,r_v11,KPGA3_v11,KATPg_v11,compartment_2	species_21,species_12		species_23,species_11
formula	newly_added_kinetics_vPGK competitive inhibition (automatically generated)	 compartment_2 * Vmax_v11 * ( ( species_21 / ( KBPGA13_v11 * ( 1 + i / ki ) ) * ( species_12 / KADPg_v11 ) - r_v11 * ( species_23 / ( KPGA3_v11 * ( 1 + i / ki ) ) ) * ( species_11 / KATPg_v11 ) ) / ( ( 1 + species_21 / ( KBPGA13_v11 * ( 1 + i / ki ) ) + species_23 / ( KPGA3_v11 * ( 1 + i / ki ) ) ) * ( 1 + species_12 / KADPg_v11 + species_11 / KATPg_v11 ) ) ) 	Vmax_v11,KBPGA13_v11,KADPg_v11,r_v11,KPGA3_v11,KATPg_v11,compartment_2,ki	species_21,species_12	i	species_23,species_11
link	newly_added_kinetics_vPGK	competitive	newly_added_kinetics_vPGK competitive inhibition (automatically generated)
formula	newly_added_kinetics_vPGK uncompetitive inhibition (automatically generated)	 (  compartment_2 * Vmax_v11 * ( ( species_21 / ( KBPGA13_v11 / ( 1 + i / ki ) ) * ( species_12 / KADPg_v11 ) - r_v11 * ( species_23 / ( KPGA3_v11 / ( 1 + i / ki ) ) ) * ( species_11 / KATPg_v11 ) ) / ( ( 1 + species_21 / ( KBPGA13_v11 / ( 1 + i / ki ) ) + species_23 / ( KPGA3_v11 / ( 1 + i / ki ) ) ) * ( 1 + species_12 / KADPg_v11 + species_11 / KATPg_v11 ) ) )  ) / ( 1 + i / ki ) 	Vmax_v11,KBPGA13_v11,KADPg_v11,r_v11,KPGA3_v11,KATPg_v11,compartment_2,ki	species_21,species_12	i	species_23,species_11
link	newly_added_kinetics_vPGK	uncompetitive	newly_added_kinetics_vPGK uncompetitive inhibition (automatically generated)
formula	newly_added_kinetics_vPGK kocompetitive inhibition (automatically generated)	 compartment_2 * Vmax_v11 * ( ( species_21 / KBPGA13_v11 * ( species_12 / ( KADPg_v11 * ( 1 + i / ki ) ) ) - r_v11 * ( species_23 / KPGA3_v11 ) * ( species_11 / ( KATPg_v11 * ( 1 + i / ki ) ) ) ) / ( ( 1 + species_21 / KBPGA13_v11 + species_23 / KPGA3_v11 ) * ( 1 + species_12 / ( KADPg_v11 * ( 1 + i / ki ) ) + species_11 / ( KATPg_v11 * ( 1 + i / ki ) ) ) ) ) 	Vmax_v11,KBPGA13_v11,KADPg_v11,r_v11,KPGA3_v11,KATPg_v11,compartment_2,ki	species_21,species_12	i	species_23,species_11
link	newly_added_kinetics_vPGK	kocompetitive	newly_added_kinetics_vPGK kocompetitive inhibition (automatically generated)
formula	newly_added_kinetics_vPK	 compartment_1 * Vmax_v12 * pow ( species_4 / ( 0.34 * ( 1 + species_3 / 0.57 + species_2 / 0.64 ) ) , PK_n ) * ( species_2 / KADP_v12 ) / ( ( 1 + pow ( species_4 / ( 0.34 * ( 1 + species_3 / 0.57 + species_2 / 0.64 ) ) , PK_n ) ) * ( 1 + species_2 / KADP_v12 ) ) 	Vmax_v12,PK_n,KADP_v12,compartment_1	species_4,species_2		species_1,species_3
formula	newly_added_kinetics_vAU	 compartment_1 * k * species_3 / species_2 	k,compartment_1	species_3		species_2
formula	newly_added_kinetics_vGK	 compartment_2 * Vmax_v14 * ( ( species_22 / KGly3Pg_v14 * ( species_12 / KADPg_v14 ) - r_v14 * ( species_24 / KGlycerol_v14 ) * ( species_11 / KATPg_v14 ) ) / ( ( 1 + species_22 / KGly3Pg_v14 + species_24 / KGlycerol_v14 ) * ( 1 + species_12 / KADPg_v14 + species_11 / KATPg_v14 ) ) ) 	Vmax_v14,KGly3Pg_v14,KADPg_v14,r_v14,KGlycerol_v14,KATPg_v14,compartment_2	species_22,species_12		species_24,species_11
formula	newly_added_kinetics_vGK competitive inhibition (automatically generated)	 compartment_2 * Vmax_v14 * ( ( species_22 / ( KGly3Pg_v14 * ( 1 + i / ki ) ) * ( species_12 / KADPg_v14 ) - r_v14 * ( species_24 / ( KGlycerol_v14 * ( 1 + i / ki ) ) ) * ( species_11 / KATPg_v14 ) ) / ( ( 1 + species_22 / ( KGly3Pg_v14 * ( 1 + i / ki ) ) + species_24 / ( KGlycerol_v14 * ( 1 + i / ki ) ) ) * ( 1 + species_12 / KADPg_v14 + species_11 / KATPg_v14 ) ) ) 	Vmax_v14,KGly3Pg_v14,KADPg_v14,r_v14,KGlycerol_v14,KATPg_v14,compartment_2,ki	species_22,species_12	i	species_24,species_11
link	newly_added_kinetics_vGK	competitive	newly_added_kinetics_vGK competitive inhibition (automatically generated)
formula	newly_added_kinetics_vGK uncompetitive inhibition (automatically generated)	 (  compartment_2 * Vmax_v14 * ( ( species_22 / ( KGly3Pg_v14 / ( 1 + i / ki ) ) * ( species_12 / KADPg_v14 ) - r_v14 * ( species_24 / ( KGlycerol_v14 / ( 1 + i / ki ) ) ) * ( species_11 / KATPg_v14 ) ) / ( ( 1 + species_22 / ( KGly3Pg_v14 / ( 1 + i / ki ) ) + species_24 / ( KGlycerol_v14 / ( 1 + i / ki ) ) ) * ( 1 + species_12 / KADPg_v14 + species_11 / KATPg_v14 ) ) )  ) / ( 1 + i / ki ) 	Vmax_v14,KGly3Pg_v14,KADPg_v14,r_v14,KGlycerol_v14,KATPg_v14,compartment_2,ki	species_22,species_12	i	species_24,species_11
link	newly_added_kinetics_vGK	uncompetitive	newly_added_kinetics_vGK uncompetitive inhibition (automatically generated)
formula	newly_added_kinetics_vGK kocompetitive inhibition (automatically generated)	 compartment_2 * Vmax_v14 * ( ( species_22 / KGly3Pg_v14 * ( species_12 / ( KADPg_v14 * ( 1 + i / ki ) ) ) - r_v14 * ( species_24 / KGlycerol_v14 ) * ( species_11 / ( KATPg_v14 * ( 1 + i / ki ) ) ) ) / ( ( 1 + species_22 / KGly3Pg_v14 + species_24 / KGlycerol_v14 ) * ( 1 + species_12 / ( KADPg_v14 * ( 1 + i / ki ) ) + species_11 / ( KATPg_v14 * ( 1 + i / ki ) ) ) ) ) 	Vmax_v14,KGly3Pg_v14,KADPg_v14,r_v14,KGlycerol_v14,KATPg_v14,compartment_2,ki	species_22,species_12	i	species_24,species_11
link	newly_added_kinetics_vGK	kocompetitive	newly_added_kinetics_vGK kocompetitive inhibition (automatically generated)
formula	newly_added_kinetics_vPGM	 compartment_1 * ( Vf * species_7 / Kms - Vr * species_5 / Kmp ) / ( 1 + species_7 / Kms + species_5 / Kmp ) 	Kms,Kmp,Vf,Vr,compartment_1	species_7		species_5
formula	newly_added_kinetics_vPGM competitive inhibition (automatically generated)	 compartment_1 * ( Vf * species_7 / ( Kms * ( 1 + i / ki ) ) - Vr * species_5 / ( Kmp * ( 1 + i / ki ) ) ) / ( 1 + species_7 / ( Kms * ( 1 + i / ki ) ) + species_5 / ( Kmp * ( 1 + i / ki ) ) ) 	Kms,Kmp,Vf,Vr,compartment_1,ki	species_7	i	species_5
link	newly_added_kinetics_vPGM	competitive	newly_added_kinetics_vPGM competitive inhibition (automatically generated)
formula	newly_added_kinetics_vPGM uncompetitive inhibition (automatically generated)	 (  compartment_1 * ( Vf * species_7 / ( Kms / ( 1 + i / ki ) ) - Vr * species_5 / ( Kmp / ( 1 + i / ki ) ) ) / ( 1 + species_7 / ( Kms / ( 1 + i / ki ) ) + species_5 / ( Kmp / ( 1 + i / ki ) ) )  ) / ( 1 + i / ki ) 	Kms,Kmp,Vf,Vr,compartment_1,ki	species_7	i	species_5
link	newly_added_kinetics_vPGM	uncompetitive	newly_added_kinetics_vPGM uncompetitive inhibition (automatically generated)
formula	newly_added_kinetics_vENO	 compartment_1 * ( Vf * species_5 / Kms - Vr * species_4 / Kmp ) / ( 1 + species_5 / Kms + species_4 / Kmp ) 	Kms,Kmp,Vf,Vr,compartment_1	species_5		species_4
formula	newly_added_kinetics_vENO competitive inhibition (automatically generated)	 compartment_1 * ( Vf * species_5 / ( Kms * ( 1 + i / ki ) ) - Vr * species_4 / ( Kmp * ( 1 + i / ki ) ) ) / ( 1 + species_5 / ( Kms * ( 1 + i / ki ) ) + species_4 / ( Kmp * ( 1 + i / ki ) ) ) 	Kms,Kmp,Vf,Vr,compartment_1,ki	species_5	i	species_4
link	newly_added_kinetics_vENO	competitive	newly_added_kinetics_vENO competitive inhibition (automatically generated)
formula	newly_added_kinetics_vENO uncompetitive inhibition (automatically generated)	 (  compartment_1 * ( Vf * species_5 / ( Kms / ( 1 + i / ki ) ) - Vr * species_4 / ( Kmp / ( 1 + i / ki ) ) ) / ( 1 + species_5 / ( Kms / ( 1 + i / ki ) ) + species_4 / ( Kmp / ( 1 + i / ki ) ) )  ) / ( 1 + i / ki ) 	Kms,Kmp,Vf,Vr,compartment_1,ki	species_5	i	species_4
link	newly_added_kinetics_vENO	uncompetitive	newly_added_kinetics_vENO uncompetitive inhibition (automatically generated)
formula	newly_added_kinetics_vAKc	 compartment_1 * k * ( species_3 * species_6 - keqak * species_2 * species_2 ) 	k,keqak,compartment_1	species_3,species_6		species_2
formula	newly_added_kinetics_vAKc competitive inhibition (automatically generated)	 compartment_1 * ( k * ( 1 + i / ki ) ) * ( species_3 * species_6 - keqak * species_2 * species_2 ) 	k,keqak,compartment_1,ki	species_3,species_6	i	species_2
link	newly_added_kinetics_vAKc	competitive	newly_added_kinetics_vAKc competitive inhibition (automatically generated)
formula	newly_added_kinetics_vAKc uncompetitive inhibition (automatically generated)	 (  compartment_1 * ( k / ( 1 + i / ki ) ) * ( species_3 * species_6 - keqak * species_2 * species_2 )  ) / ( 1 + i / ki ) 	k,keqak,compartment_1,ki	species_3,species_6	i	species_2
link	newly_added_kinetics_vAKc	uncompetitive	newly_added_kinetics_vAKc uncompetitive inhibition (automatically generated)
formula	newly_added_kinetics_vAKg	 compartment_2 * k * ( species_11 * species_13 - keqak * species_12 * species_12 ) 	k,keqak,compartment_2	species_11,species_13		species_12
formula	newly_added_kinetics_vAKg competitive inhibition (automatically generated)	 compartment_2 * ( k * ( 1 + i / ki ) ) * ( species_11 * species_13 - keqak * species_12 * species_12 ) 	k,keqak,compartment_2,ki	species_11,species_13	i	species_12
link	newly_added_kinetics_vAKg	competitive	newly_added_kinetics_vAKg competitive inhibition (automatically generated)
formula	newly_added_kinetics_vAKg uncompetitive inhibition (automatically generated)	 (  compartment_2 * ( k / ( 1 + i / ki ) ) * ( species_11 * species_13 - keqak * species_12 * species_12 )  ) / ( 1 + i / ki ) 	k,keqak,compartment_2,ki	species_11,species_13	i	species_12
link	newly_added_kinetics_vAKg	uncompetitive	newly_added_kinetics_vAKg uncompetitive inhibition (automatically generated)
formula	newly_added_kinetics_vPGT	 k1 * species_23 - k2 * species_7 	k1,k2	species_23		species_7
formula	newly_added_kinetics_vANTI	 k1 * species_22 * species_8 - k2 * species_9 * species_17 	k1,k2	species_22,species_8		species_9,species_17
formula	newly_added_kinetics_vGlyT	 k1 * species_24 - k2 * species_27 	k1,k2	species_24		species_27
formula	newly_added_kinetics_Holzhutter2004_Erythrocyte_Metabolism_vGLT	 compartment * ( Vmaxv0 / KMoutv0 * ( Glcout - Glcin / Keqv0 ) / ( 1 + Glcout / KMoutv0 + Glcin / KMinv0 + alfav0 * Glcout * Glcin / KMoutv0 / KMinv0 ) ) 	Vmaxv0,KMoutv0,Keqv0,KMinv0,alfav0,compartment	Glcout		Glcin
formula	newly_added_kinetics_Holzhutter2004_Erythrocyte_Metabolism_vGLT competitive inhibition (automatically generated)	 compartment * ( Vmaxv0 / ( KMoutv0 * ( 1 + i / ki ) ) * ( Glcout - Glcin / Keqv0 ) / ( 1 + Glcout / ( KMoutv0 * ( 1 + i / ki ) ) + Glcin / ( KMinv0 * ( 1 + i / ki ) ) + alfav0 * Glcout * Glcin / ( KMoutv0 * ( 1 + i / ki ) ) / ( KMinv0 * ( 1 + i / ki ) ) ) ) 	Vmaxv0,KMoutv0,Keqv0,KMinv0,alfav0,compartment,ki	Glcout	i	Glcin
link	newly_added_kinetics_Holzhutter2004_Erythrocyte_Metabolism_vGLT	competitive	newly_added_kinetics_Holzhutter2004_Erythrocyte_Metabolism_vGLT competitive inhibition (automatically generated)
formula	newly_added_kinetics_Holzhutter2004_Erythrocyte_Metabolism_vGLT uncompetitive inhibition (automatically generated)	 (  compartment * ( Vmaxv0 / ( KMoutv0 / ( 1 + i / ki ) ) * ( Glcout - Glcin / Keqv0 ) / ( 1 + Glcout / ( KMoutv0 / ( 1 + i / ki ) ) + Glcin / ( KMinv0 / ( 1 + i / ki ) ) + alfav0 * Glcout * Glcin / ( KMoutv0 / ( 1 + i / ki ) ) / ( KMinv0 / ( 1 + i / ki ) ) ) )  ) / ( 1 + i / ki ) 	Vmaxv0,KMoutv0,Keqv0,KMinv0,alfav0,compartment,ki	Glcout	i	Glcin
link	newly_added_kinetics_Holzhutter2004_Erythrocyte_Metabolism_vGLT	uncompetitive	newly_added_kinetics_Holzhutter2004_Erythrocyte_Metabolism_vGLT uncompetitive inhibition (automatically generated)
formula	newly_added_kinetics_Holzhutter2004_Erythrocyte_Metabolism_vHEX	 compartment * ( Inhibv1 * Glcin / ( Glcin + KMGlcv1 ) * ( Vmax1v1 / KMgATPv1 ) * ( MgATP + Vmax2v1 / Vmax1v1 * MgATP * Mgf / KMgATPMgv1 - Glc6P * MgADP / Keqv1 ) / ( 1 + MgATP / KMgATPv1 * ( 1 + Mgf / KMgATPMgv1 ) + Mgf / KMgv1 + ( 1.55 + Glc6P / KGlc6Pv1 ) * ( 1 + Mgf / KMgv1 ) + ( Gri23P2f + MgGri23P2 ) / K23P2Gv1 + Mgf * ( Gri23P2f + MgGri23P2 ) / ( KMgv1 * KMg23P2Gv1 ) ) ) 	Inhibv1,KMGlcv1,Vmax1v1,KMgATPv1,Vmax2v1,KMgATPMgv1,Keqv1,KMgv1,KGlc6Pv1,K23P2Gv1,KMg23P2Gv1,compartment	Glcin,MgATP	Mgf,Gri23P2f,MgGri23P2	Glc6P,MgADP
formula	newly_added_kinetics_Holzhutter2004_Erythrocyte_Metabolism_vHEX competitive inhibition (automatically generated)	 compartment * ( Inhibv1 * Glcin / ( Glcin + ( KMGlcv1 * ( 1 + i / ki ) ) ) * ( Vmax1v1 / KMgATPv1 ) * ( MgATP + Vmax2v1 / Vmax1v1 * MgATP * Mgf / KMgATPMgv1 - Glc6P * MgADP / Keqv1 ) / ( 1 + MgATP / KMgATPv1 * ( 1 + Mgf / KMgATPMgv1 ) + Mgf / KMgv1 + ( 1.55 + Glc6P / ( KGlc6Pv1 * ( 1 + i / ki ) ) ) * ( 1 + Mgf / KMgv1 ) + ( Gri23P2f + MgGri23P2 ) / K23P2Gv1 + Mgf * ( Gri23P2f + MgGri23P2 ) / ( KMgv1 * KMg23P2Gv1 ) ) ) 	Inhibv1,KMGlcv1,Vmax1v1,KMgATPv1,Vmax2v1,KMgATPMgv1,Keqv1,KMgv1,KGlc6Pv1,K23P2Gv1,KMg23P2Gv1,compartment,ki	Glcin,MgATP	Mgf,Gri23P2f,MgGri23P2,i	Glc6P,MgADP
link	newly_added_kinetics_Holzhutter2004_Erythrocyte_Metabolism_vHEX	competitive	newly_added_kinetics_Holzhutter2004_Erythrocyte_Metabolism_vHEX competitive inhibition (automatically generated)
formula	newly_added_kinetics_Holzhutter2004_Erythrocyte_Metabolism_vHEX uncompetitive inhibition (automatically generated)	 (  compartment * ( Inhibv1 * Glcin / ( Glcin + ( KMGlcv1 / ( 1 + i / ki ) ) ) * ( Vmax1v1 / KMgATPv1 ) * ( MgATP + Vmax2v1 / Vmax1v1 * MgATP * Mgf / KMgATPMgv1 - Glc6P * MgADP / Keqv1 ) / ( 1 + MgATP / KMgATPv1 * ( 1 + Mgf / KMgATPMgv1 ) + Mgf / KMgv1 + ( 1.55 + Glc6P / ( KGlc6Pv1 / ( 1 + i / ki ) ) ) * ( 1 + Mgf / KMgv1 ) + ( Gri23P2f + MgGri23P2 ) / K23P2Gv1 + Mgf * ( Gri23P2f + MgGri23P2 ) / ( KMgv1 * KMg23P2Gv1 ) ) )  ) / ( 1 + i / ki ) 	Inhibv1,KMGlcv1,Vmax1v1,KMgATPv1,Vmax2v1,KMgATPMgv1,Keqv1,KMgv1,KGlc6Pv1,K23P2Gv1,KMg23P2Gv1,compartment,ki	Glcin,MgATP	Mgf,Gri23P2f,MgGri23P2,i	Glc6P,MgADP
link	newly_added_kinetics_Holzhutter2004_Erythrocyte_Metabolism_vHEX	uncompetitive	newly_added_kinetics_Holzhutter2004_Erythrocyte_Metabolism_vHEX uncompetitive inhibition (automatically generated)
formula	newly_added_kinetics_Holzhutter2004_Erythrocyte_Metabolism_vHEX kocompetitive inhibition (automatically generated)	 compartment * ( Inhibv1 * Glcin / ( Glcin + KMGlcv1 ) * ( Vmax1v1 / ( KMgATPv1 * ( 1 + i / ki ) ) ) * ( MgATP + Vmax2v1 / Vmax1v1 * MgATP * Mgf / ( KMgATPMgv1 * ( 1 + i / ki ) ) - Glc6P * MgADP / Keqv1 ) / ( 1 + MgATP / ( KMgATPv1 * ( 1 + i / ki ) ) * ( 1 + Mgf / ( KMgATPMgv1 * ( 1 + i / ki ) ) ) + Mgf / ( KMgv1 * ( 1 + i / ki ) ) + ( 1.55 + Glc6P / KGlc6Pv1 ) * ( 1 + Mgf / ( KMgv1 * ( 1 + i / ki ) ) ) + ( Gri23P2f + MgGri23P2 ) / ( K23P2Gv1 * ( 1 + i / ki ) ) + Mgf * ( Gri23P2f + MgGri23P2 ) / ( ( KMgv1 * ( 1 + i / ki ) ) * ( KMg23P2Gv1 * ( 1 + i / ki ) ) ) ) ) 	Inhibv1,KMGlcv1,Vmax1v1,KMgATPv1,Vmax2v1,KMgATPMgv1,Keqv1,KMgv1,KGlc6Pv1,K23P2Gv1,KMg23P2Gv1,compartment,ki	Glcin,MgATP	Mgf,Gri23P2f,MgGri23P2,i	Glc6P,MgADP
link	newly_added_kinetics_Holzhutter2004_Erythrocyte_Metabolism_vHEX	kocompetitive	newly_added_kinetics_Holzhutter2004_Erythrocyte_Metabolism_vHEX kocompetitive inhibition (automatically generated)
formula	newly_added_kinetics_Holzhutter2004_Erythrocyte_Metabolism_vGPI	 compartment * ( Vmaxv2 * ( Glc6P - Fru6P / Keqv2 ) / ( Glc6P + KGlc6Pv2 * ( 1 + Fru6P / KFru6Pv2 ) ) ) 	Vmaxv2,Keqv2,KGlc6Pv2,KFru6Pv2,compartment	Glc6P		Fru6P
formula	newly_added_kinetics_Holzhutter2004_Erythrocyte_Metabolism_vGPI competitive inhibition (automatically generated)	 compartment * ( Vmaxv2 * ( Glc6P - Fru6P / Keqv2 ) / ( Glc6P + KGlc6Pv2 * ( ( 1 + i / ki ) + Fru6P / ( KFru6Pv2 ) ) ) ) 	Vmaxv2,Keqv2,KGlc6Pv2,KFru6Pv2,compartment,ki	Glc6P	i	Fru6P
link	newly_added_kinetics_Holzhutter2004_Erythrocyte_Metabolism_vGPI	competitive	newly_added_kinetics_Holzhutter2004_Erythrocyte_Metabolism_vGPI competitive inhibition (automatically generated)
formula	newly_added_kinetics_Holzhutter2004_Erythrocyte_Metabolism_vGPI uncompetitive inhibition (automatically generated)	 (  compartment * ( Vmaxv2 * ( Glc6P - Fru6P / Keqv2 ) / ( Glc6P + KGlc6Pv2 * ( 1  / ( 1 + i / ki ) + Fru6P / ( KFru6Pv2 ) ) ) )  ) / ( 1 + i / ki ) 	Vmaxv2,Keqv2,KGlc6Pv2,KFru6Pv2,compartment,ki	Glc6P	i	Fru6P
link	newly_added_kinetics_Holzhutter2004_Erythrocyte_Metabolism_vGPI	uncompetitive	newly_added_kinetics_Holzhutter2004_Erythrocyte_Metabolism_vGPI uncompetitive inhibition (automatically generated)
formula	newly_added_kinetics_Holzhutter2004_Erythrocyte_Metabolism_vPFK	 compartment * ( Vmaxv3 * ( Fru6P * MgATP - Fru16P2 * MgADP / Keqv3 ) / ( ( Fru6P + KFru6Pv3 ) * ( MgATP + KMgATPv3 ) * ( 1 + L0v3 * scipy.power ( ( 1 + ATPf / KATPv3 ) * ( 1 + Mgf / KMgv3 ) / ( ( 1 + ( AMPf + MgAMP ) / KAMPv3 ) * ( 1 + Fru6P / KFru6Pv3 ) ) , 4 ) ) ) ) 	Vmaxv3,Keqv3,KFru6Pv3,KMgATPv3,L0v3,KATPv3,KMgv3,KAMPv3,compartment	MgATP,Fru6P	ATPf,Mgf,AMPf,MgAMP	Fru16P2,MgADP
formula	newly_added_kinetics_Holzhutter2004_Erythrocyte_Metabolism_vPFK competitive inhibition (automatically generated)	 compartment * ( Vmaxv3 * ( Fru6P * MgATP - Fru16P2 * MgADP / Keqv3 ) / ( ( Fru6P + ( KFru6Pv3 * ( 1 + i / ki ) ) ) * ( MgATP + KMgATPv3 ) * ( 1 + L0v3 * scipy.power ( ( 1 + ATPf / KATPv3 ) * ( 1 + Mgf / KMgv3 ) / ( ( 1 + ( AMPf + MgAMP ) / KAMPv3 ) * ( 1 + Fru6P / ( KFru6Pv3 * ( 1 + i / ki ) ) ) ) , 4 ) ) ) ) 	Vmaxv3,Keqv3,KFru6Pv3,KMgATPv3,L0v3,KATPv3,KMgv3,KAMPv3,compartment,ki	MgATP,Fru6P	ATPf,Mgf,AMPf,MgAMP,i	Fru16P2,MgADP
link	newly_added_kinetics_Holzhutter2004_Erythrocyte_Metabolism_vPFK	competitive	newly_added_kinetics_Holzhutter2004_Erythrocyte_Metabolism_vPFK competitive inhibition (automatically generated)
formula	newly_added_kinetics_Holzhutter2004_Erythrocyte_Metabolism_vPFK uncompetitive inhibition (automatically generated)	 (  compartment * ( Vmaxv3 * ( Fru6P * MgATP - Fru16P2 * MgADP / Keqv3 ) / ( ( Fru6P + ( KFru6Pv3 / ( 1 + i / ki ) ) ) * ( MgATP + KMgATPv3 ) * ( 1 + L0v3 * scipy.power ( ( 1 + ATPf / KATPv3 ) * ( 1 + Mgf / KMgv3 ) / ( ( 1 + ( AMPf + MgAMP ) / KAMPv3 ) * ( 1 + Fru6P / ( KFru6Pv3 / ( 1 + i / ki ) ) ) ) , 4 ) ) ) )  ) / ( 1 + i / ki ) 	Vmaxv3,Keqv3,KFru6Pv3,KMgATPv3,L0v3,KATPv3,KMgv3,KAMPv3,compartment,ki	MgATP,Fru6P	ATPf,Mgf,AMPf,MgAMP,i	Fru16P2,MgADP
link	newly_added_kinetics_Holzhutter2004_Erythrocyte_Metabolism_vPFK	uncompetitive	newly_added_kinetics_Holzhutter2004_Erythrocyte_Metabolism_vPFK uncompetitive inhibition (automatically generated)
formula	newly_added_kinetics_Holzhutter2004_Erythrocyte_Metabolism_vPFK kocompetitive inhibition (automatically generated)	 compartment * ( Vmaxv3 * ( Fru6P * MgATP - Fru16P2 * MgADP / Keqv3 ) / ( ( Fru6P + KFru6Pv3 ) * ( MgATP + ( KMgATPv3 * ( 1 + i / ki ) ) ) * ( 1 + L0v3 * scipy.power ( ( 1 + ATPf / ( KATPv3 * ( 1 + i / ki ) ) ) * ( 1 + Mgf / ( KMgv3 * ( 1 + i / ki ) ) ) / ( ( 1 + ( AMPf + MgAMP ) / ( KAMPv3 * ( 1 + i / ki ) ) ) * ( 1 + Fru6P / KFru6Pv3 ) ) , 4 ) ) ) ) 	Vmaxv3,Keqv3,KFru6Pv3,KMgATPv3,L0v3,KATPv3,KMgv3,KAMPv3,compartment,ki	MgATP,Fru6P	ATPf,Mgf,AMPf,MgAMP,i	Fru16P2,MgADP
link	newly_added_kinetics_Holzhutter2004_Erythrocyte_Metabolism_vPFK	kocompetitive	newly_added_kinetics_Holzhutter2004_Erythrocyte_Metabolism_vPFK kocompetitive inhibition (automatically generated)
formula	newly_added_kinetics_Holzhutter2004_Erythrocyte_Metabolism_vALD	 compartment * ( Vmaxv4 / KFru16P2v4 * ( Fru16P2 - GraP * DHAP / Keqv4 ) / ( 1 + Fru16P2 / KFru16P2v4 + GraP / KiGraPv4 + DHAP * ( GraP + KGraPv4 ) / ( KDHAPv4 * KiGraPv4 ) + Fru16P2 * GraP / ( KFru16P2v4 * KiiGraPv4 ) ) ) 	Vmaxv4,KFru16P2v4,Keqv4,KiGraPv4,KGraPv4,KDHAPv4,KiiGraPv4,compartment	Fru16P2		GraP,DHAP
formula	newly_added_kinetics_Holzhutter2004_Erythrocyte_Metabolism_vALD competitive inhibition (automatically generated)	 compartment * ( Vmaxv4 / ( KFru16P2v4 * ( 1 + i / ki ) ) * ( Fru16P2 - GraP * DHAP / Keqv4 ) / ( 1 + Fru16P2 / ( KFru16P2v4 * ( 1 + i / ki ) ) + GraP / KiGraPv4 + DHAP * ( GraP + ( KGraPv4 * ( 1 + i / ki ) ) ) / ( ( KDHAPv4 * ( 1 + i / ki ) ) * KiGraPv4 ) + Fru16P2 * GraP / ( ( KFru16P2v4 * ( 1 + i / ki ) ) * KiiGraPv4 ) ) ) 	Vmaxv4,KFru16P2v4,Keqv4,KiGraPv4,KGraPv4,KDHAPv4,KiiGraPv4,compartment,ki	Fru16P2	i	GraP,DHAP
link	newly_added_kinetics_Holzhutter2004_Erythrocyte_Metabolism_vALD	competitive	newly_added_kinetics_Holzhutter2004_Erythrocyte_Metabolism_vALD competitive inhibition (automatically generated)
formula	newly_added_kinetics_Holzhutter2004_Erythrocyte_Metabolism_vALD uncompetitive inhibition (automatically generated)	 (  compartment * ( Vmaxv4 / ( KFru16P2v4 / ( 1 + i / ki ) ) * ( Fru16P2 - GraP * DHAP / Keqv4 ) / ( 1 + Fru16P2 / ( KFru16P2v4 / ( 1 + i / ki ) ) + GraP / KiGraPv4 + DHAP * ( GraP + ( KGraPv4 / ( 1 + i / ki ) ) ) / ( ( KDHAPv4 / ( 1 + i / ki ) ) * KiGraPv4 ) + Fru16P2 * GraP / ( ( KFru16P2v4 / ( 1 + i / ki ) ) * KiiGraPv4 ) ) )  ) / ( 1 + i / ki ) 	Vmaxv4,KFru16P2v4,Keqv4,KiGraPv4,KGraPv4,KDHAPv4,KiiGraPv4,compartment,ki	Fru16P2	i	GraP,DHAP
link	newly_added_kinetics_Holzhutter2004_Erythrocyte_Metabolism_vALD	uncompetitive	newly_added_kinetics_Holzhutter2004_Erythrocyte_Metabolism_vALD uncompetitive inhibition (automatically generated)
formula	newly_added_kinetics_Holzhutter2004_Erythrocyte_Metabolism_vGAPDH	 compartment * ( Vmaxv6 / ( KNADv6 * KGraPv6 * KPv6 ) * ( NAD * GraP * Phi - Gri13P2 * NADH / Keqv6 ) / ( ( 1 + NAD / KNADv6 ) * ( 1 + GraP / KGraPv6 ) * ( 1 + Phi / KPv6 ) + ( 1 + NADH / KNADHv6 ) * ( 1 + Gri13P2 / K13P2Gv6 ) - 1 ) ) 	Vmaxv6,KNADv6,KGraPv6,KPv6,Keqv6,KNADHv6,K13P2Gv6,compartment	GraP,Phi,NAD		NADH,Gri13P2
formula	newly_added_kinetics_Holzhutter2004_Erythrocyte_Metabolism_vGAPDH competitive inhibition (automatically generated)	 compartment * ( Vmaxv6 / ( KNADv6 * ( KGraPv6 * ( 1 + i / ki ) ) * KPv6 ) * ( NAD * GraP * Phi - Gri13P2 * NADH / Keqv6 ) / ( ( 1 + NAD / KNADv6 ) * ( 1 + GraP / ( KGraPv6 * ( 1 + i / ki ) ) ) * ( 1 + Phi / KPv6 ) + ( 1 + NADH / KNADHv6 ) * ( 1 + Gri13P2 / ( K13P2Gv6 * ( 1 + i / ki ) ) ) - 1 ) ) 	Vmaxv6,KNADv6,KGraPv6,KPv6,Keqv6,KNADHv6,K13P2Gv6,compartment,ki	GraP,Phi,NAD	i	NADH,Gri13P2
link	newly_added_kinetics_Holzhutter2004_Erythrocyte_Metabolism_vGAPDH	competitive	newly_added_kinetics_Holzhutter2004_Erythrocyte_Metabolism_vGAPDH competitive inhibition (automatically generated)
formula	newly_added_kinetics_Holzhutter2004_Erythrocyte_Metabolism_vGAPDH uncompetitive inhibition (automatically generated)	 (  compartment * ( Vmaxv6 / ( KNADv6 * ( KGraPv6 / ( 1 + i / ki ) ) * KPv6 ) * ( NAD * GraP * Phi - Gri13P2 * NADH / Keqv6 ) / ( ( 1 + NAD / KNADv6 ) * ( 1 + GraP / ( KGraPv6 / ( 1 + i / ki ) ) ) * ( 1 + Phi / KPv6 ) + ( 1 + NADH / KNADHv6 ) * ( 1 + Gri13P2 / ( K13P2Gv6 / ( 1 + i / ki ) ) ) - 1 ) )  ) / ( 1 + i / ki ) 	Vmaxv6,KNADv6,KGraPv6,KPv6,Keqv6,KNADHv6,K13P2Gv6,compartment,ki	GraP,Phi,NAD	i	NADH,Gri13P2
link	newly_added_kinetics_Holzhutter2004_Erythrocyte_Metabolism_vGAPDH	uncompetitive	newly_added_kinetics_Holzhutter2004_Erythrocyte_Metabolism_vGAPDH uncompetitive inhibition (automatically generated)
formula	newly_added_kinetics_Holzhutter2004_Erythrocyte_Metabolism_vGAPDH kocompetitive inhibition (automatically generated)	 compartment * ( Vmaxv6 / ( ( KNADv6 * ( 1 + i / ki ) ) * KGraPv6 * KPv6 ) * ( NAD * GraP * Phi - Gri13P2 * NADH / Keqv6 ) / ( ( 1 + NAD / ( KNADv6 * ( 1 + i / ki ) ) ) * ( 1 + GraP / KGraPv6 ) * ( 1 + Phi / KPv6 ) + ( 1 + NADH / ( KNADHv6 * ( 1 + i / ki ) ) ) * ( 1 + Gri13P2 / K13P2Gv6 ) - 1 ) ) 	Vmaxv6,KNADv6,KGraPv6,KPv6,Keqv6,KNADHv6,K13P2Gv6,compartment,ki	GraP,Phi,NAD	i	NADH,Gri13P2
link	newly_added_kinetics_Holzhutter2004_Erythrocyte_Metabolism_vGAPDH	kocompetitive	newly_added_kinetics_Holzhutter2004_Erythrocyte_Metabolism_vGAPDH kocompetitive inhibition (automatically generated)
formula	newly_added_kinetics_Holzhutter2004_Erythrocyte_Metabolism_vPGK	 compartment * ( Vmaxv7 / ( KMgADPv7 * K13P2Gv7 ) * ( MgADP * Gri13P2 - MgATP * Gri3P / Keqv7 ) / ( ( 1 + MgADP / KMgADPv7 ) * ( 1 + Gri13P2 / K13P2Gv7 ) + ( 1 + MgATP / KMgATPv7 ) * ( 1 + Gri3P / K3PGv7 ) - 1 ) ) 	Vmaxv7,KMgADPv7,K13P2Gv7,Keqv7,KMgATPv7,K3PGv7,compartment	MgADP,Gri13P2		MgATP,Gri3P
formula	newly_added_kinetics_Holzhutter2004_Erythrocyte_Metabolism_vPGK competitive inhibition (automatically generated)	 compartment * ( Vmaxv7 / ( KMgADPv7 * ( K13P2Gv7 * ( 1 + i / ki ) ) ) * ( MgADP * Gri13P2 - MgATP * Gri3P / Keqv7 ) / ( ( 1 + MgADP / KMgADPv7 ) * ( 1 + Gri13P2 / ( K13P2Gv7 * ( 1 + i / ki ) ) ) + ( 1 + MgATP / KMgATPv7 ) * ( 1 + Gri3P / ( K3PGv7 * ( 1 + i / ki ) ) ) - 1 ) ) 	Vmaxv7,KMgADPv7,K13P2Gv7,Keqv7,KMgATPv7,K3PGv7,compartment,ki	MgADP,Gri13P2	i	MgATP,Gri3P
link	newly_added_kinetics_Holzhutter2004_Erythrocyte_Metabolism_vPGK	competitive	newly_added_kinetics_Holzhutter2004_Erythrocyte_Metabolism_vPGK competitive inhibition (automatically generated)
formula	newly_added_kinetics_Holzhutter2004_Erythrocyte_Metabolism_vPGK uncompetitive inhibition (automatically generated)	 (  compartment * ( Vmaxv7 / ( KMgADPv7 * ( K13P2Gv7 / ( 1 + i / ki ) ) ) * ( MgADP * Gri13P2 - MgATP * Gri3P / Keqv7 ) / ( ( 1 + MgADP / KMgADPv7 ) * ( 1 + Gri13P2 / ( K13P2Gv7 / ( 1 + i / ki ) ) ) + ( 1 + MgATP / KMgATPv7 ) * ( 1 + Gri3P / ( K3PGv7 / ( 1 + i / ki ) ) ) - 1 ) )  ) / ( 1 + i / ki ) 	Vmaxv7,KMgADPv7,K13P2Gv7,Keqv7,KMgATPv7,K3PGv7,compartment,ki	MgADP,Gri13P2	i	MgATP,Gri3P
link	newly_added_kinetics_Holzhutter2004_Erythrocyte_Metabolism_vPGK	uncompetitive	newly_added_kinetics_Holzhutter2004_Erythrocyte_Metabolism_vPGK uncompetitive inhibition (automatically generated)
formula	newly_added_kinetics_Holzhutter2004_Erythrocyte_Metabolism_vPGK kocompetitive inhibition (automatically generated)	 compartment * ( Vmaxv7 / ( ( KMgADPv7 * ( 1 + i / ki ) ) * K13P2Gv7 ) * ( MgADP * Gri13P2 - MgATP * Gri3P / Keqv7 ) / ( ( 1 + MgADP / ( KMgADPv7 * ( 1 + i / ki ) ) ) * ( 1 + Gri13P2 / K13P2Gv7 ) + ( 1 + MgATP / ( KMgATPv7 * ( 1 + i / ki ) ) ) * ( 1 + Gri3P / K3PGv7 ) - 1 ) ) 	Vmaxv7,KMgADPv7,K13P2Gv7,Keqv7,KMgATPv7,K3PGv7,compartment,ki	MgADP,Gri13P2	i	MgATP,Gri3P
link	newly_added_kinetics_Holzhutter2004_Erythrocyte_Metabolism_vPGK	kocompetitive	newly_added_kinetics_Holzhutter2004_Erythrocyte_Metabolism_vPGK kocompetitive inhibition (automatically generated)
formula	newly_added_kinetics_Holzhutter2004_Erythrocyte_Metabolism_vBPGM	 compartment * ( kDPGMv8 * ( Gri13P2 - ( Gri23P2f + MgGri23P2 ) / Keqv8 ) / ( 1 + ( Gri23P2f + MgGri23P2 ) / K23P2Gv8 ) ) 	kDPGMv8,Keqv8,K23P2Gv8,compartment	Gri13P2	MgGri23P2	Gri23P2f
formula	newly_added_kinetics_Holzhutter2004_Erythrocyte_Metabolism_vBPGP	 compartment * ( Vmaxv9 * ( Gri23P2f + MgGri23P2 - Gri3P / Keqv9 ) / ( Gri23P2f + MgGri23P2 + K23P2Gv9 ) ) 	Vmaxv9,Keqv9,K23P2Gv9,compartment	Gri23P2f	MgGri23P2	Gri3P,Phi
formula	newly_added_kinetics_Holzhutter2004_Erythrocyte_Metabolism_vBPGP competitive inhibition (automatically generated)	 compartment * ( Vmaxv9 * ( Gri23P2f + MgGri23P2 - Gri3P / Keqv9 ) / ( Gri23P2f + MgGri23P2 + ( K23P2Gv9 * ( 1 + i / ki ) ) ) ) 	Vmaxv9,Keqv9,K23P2Gv9,compartment,ki	Gri23P2f	MgGri23P2,i	Gri3P,Phi
link	newly_added_kinetics_Holzhutter2004_Erythrocyte_Metabolism_vBPGP	competitive	newly_added_kinetics_Holzhutter2004_Erythrocyte_Metabolism_vBPGP competitive inhibition (automatically generated)
formula	newly_added_kinetics_Holzhutter2004_Erythrocyte_Metabolism_vBPGP uncompetitive inhibition (automatically generated)	 (  compartment * ( Vmaxv9 * ( Gri23P2f + MgGri23P2 - Gri3P / Keqv9 ) / ( Gri23P2f + MgGri23P2 + ( K23P2Gv9 / ( 1 + i / ki ) ) ) )  ) / ( 1 + i / ki ) 	Vmaxv9,Keqv9,K23P2Gv9,compartment,ki	Gri23P2f	MgGri23P2,i	Gri3P,Phi
link	newly_added_kinetics_Holzhutter2004_Erythrocyte_Metabolism_vBPGP	uncompetitive	newly_added_kinetics_Holzhutter2004_Erythrocyte_Metabolism_vBPGP uncompetitive inhibition (automatically generated)
formula	newly_added_kinetics_Holzhutter2004_Erythrocyte_Metabolism_vPK	 compartment * ( Vmaxv12 * ( PEP * MgADP - Pyr * MgATP / Keqv12 ) / ( ( PEP + KPEPv12 ) * ( MgADP + KMgADPv12 ) * ( 1 + L0v12 * scipy.power ( 1 + ( ATPf + MgATP ) / KATPv12 , 4 ) / ( scipy.power ( 1 + PEP / KPEPv12 , 4 ) * scipy.power ( 1 + Fru16P2 / KFru16P2v12 , 4 ) ) ) ) ) 	Vmaxv12,Keqv12,KPEPv12,KMgADPv12,L0v12,KATPv12,KFru16P2v12,compartment	PEP,MgADP	ATPf,Fru16P2	MgATP,Pyr
formula	newly_added_kinetics_Holzhutter2004_Erythrocyte_Metabolism_vPK competitive inhibition (automatically generated)	 compartment * ( Vmaxv12 * ( PEP * MgADP - Pyr * MgATP / Keqv12 ) / ( ( PEP + ( KPEPv12 * ( 1 + i / ki ) ) ) * ( MgADP + KMgADPv12 ) * ( 1 + L0v12 * scipy.power ( 1 + ( ATPf + MgATP ) / KATPv12 , 4 ) / ( scipy.power ( 1 + PEP / ( KPEPv12 * ( 1 + i / ki ) ) , 4 ) * scipy.power ( 1 + Fru16P2 / KFru16P2v12 , 4 ) ) ) ) ) 	Vmaxv12,Keqv12,KPEPv12,KMgADPv12,L0v12,KATPv12,KFru16P2v12,compartment,ki	PEP,MgADP	ATPf,Fru16P2,i	MgATP,Pyr
link	newly_added_kinetics_Holzhutter2004_Erythrocyte_Metabolism_vPK	competitive	newly_added_kinetics_Holzhutter2004_Erythrocyte_Metabolism_vPK competitive inhibition (automatically generated)
formula	newly_added_kinetics_Holzhutter2004_Erythrocyte_Metabolism_vPK uncompetitive inhibition (automatically generated)	 (  compartment * ( Vmaxv12 * ( PEP * MgADP - Pyr * MgATP / Keqv12 ) / ( ( PEP + ( KPEPv12 / ( 1 + i / ki ) ) ) * ( MgADP + KMgADPv12 ) * ( 1 + L0v12 * scipy.power ( 1 + ( ATPf + MgATP ) / KATPv12 , 4 ) / ( scipy.power ( 1 + PEP / ( KPEPv12 / ( 1 + i / ki ) ) , 4 ) * scipy.power ( 1 + Fru16P2 / KFru16P2v12 , 4 ) ) ) ) )  ) / ( 1 + i / ki ) 	Vmaxv12,Keqv12,KPEPv12,KMgADPv12,L0v12,KATPv12,KFru16P2v12,compartment,ki	PEP,MgADP	ATPf,Fru16P2,i	MgATP,Pyr
link	newly_added_kinetics_Holzhutter2004_Erythrocyte_Metabolism_vPK	uncompetitive	newly_added_kinetics_Holzhutter2004_Erythrocyte_Metabolism_vPK uncompetitive inhibition (automatically generated)
formula	newly_added_kinetics_Holzhutter2004_Erythrocyte_Metabolism_vPK kocompetitive inhibition (automatically generated)	 compartment * ( Vmaxv12 * ( PEP * MgADP - Pyr * MgATP / Keqv12 ) / ( ( PEP + KPEPv12 ) * ( MgADP + ( KMgADPv12 * ( 1 + i / ki ) ) ) * ( 1 + L0v12 * scipy.power ( 1 + ( ATPf + MgATP ) / ( KATPv12 * ( 1 + i / ki ) ) , 4 ) / ( scipy.power ( 1 + PEP / KPEPv12 , 4 ) * scipy.power ( 1 + Fru16P2 / KFru16P2v12 , 4 ) ) ) ) ) 	Vmaxv12,Keqv12,KPEPv12,KMgADPv12,L0v12,KATPv12,KFru16P2v12,compartment,ki	PEP,MgADP	ATPf,Fru16P2,i	MgATP,Pyr
link	newly_added_kinetics_Holzhutter2004_Erythrocyte_Metabolism_vPK	kocompetitive	newly_added_kinetics_Holzhutter2004_Erythrocyte_Metabolism_vPK kocompetitive inhibition (automatically generated)
formula	newly_added_kinetics_Holzhutter2004_Erythrocyte_Metabolism_vLDHNADH	 compartment * Vmaxv13 * ( Pyr * NADH - Lac * NAD / Keqv13 ) 	Vmaxv13,Keqv13,compartment	NADH,Pyr		Lac,NAD
formula	newly_added_kinetics_Holzhutter2004_Erythrocyte_Metabolism_vLDHNADPH	 compartment * kLDHv14 * ( Pyr * NADPHf - Lac * NADPf / Keqv14 ) 	kLDHv14,Keqv14,compartment	Pyr,NADPHf		Lac,NADPf
formula	newly_added_kinetics_Holzhutter2004_Erythrocyte_Metabolism_vAK	 compartment * ( Vmaxv16 / ( KATPv16 * KAMPv16 ) * ( MgATP * AMPf - MgADP * ADPf / Keqv16 ) / ( ( 1 + MgATP / KATPv16 ) * ( 1 + AMPf / KAMPv16 ) + ( MgADP + ADPf ) / KADPv16 + MgADP * ADPf / scipy.power ( KADPv16 , 2 ) ) ) 	Vmaxv16,KATPv16,KAMPv16,Keqv16,KADPv16,compartment	MgATP,AMPf		ADPf,MgADP
formula	newly_added_kinetics_Holzhutter2004_Erythrocyte_Metabolism_vAK competitive inhibition (automatically generated)	 compartment * ( Vmaxv16 / ( ( KATPv16 * ( 1 + i / ki ) ) * ( KAMPv16 * ( 1 + i / ki ) ) ) * ( MgATP * AMPf - MgADP * ADPf / Keqv16 ) / ( ( 1 + MgATP / ( KATPv16 * ( 1 + i / ki ) ) ) * ( 1 + AMPf / ( KAMPv16 * ( 1 + i / ki ) ) ) + ( MgADP + ADPf ) / ( KADPv16 * ( 1 + i / ki ) ) + MgADP * ADPf / scipy.power ( ( KADPv16 * ( 1 + i / ki ) ) , 2 ) ) ) 	Vmaxv16,KATPv16,KAMPv16,Keqv16,KADPv16,compartment,ki	MgATP,AMPf	i	ADPf,MgADP
link	newly_added_kinetics_Holzhutter2004_Erythrocyte_Metabolism_vAK	competitive	newly_added_kinetics_Holzhutter2004_Erythrocyte_Metabolism_vAK competitive inhibition (automatically generated)
formula	newly_added_kinetics_Holzhutter2004_Erythrocyte_Metabolism_vAK uncompetitive inhibition (automatically generated)	 (  compartment * ( Vmaxv16 / ( ( KATPv16 / ( 1 + i / ki ) ) * ( KAMPv16 / ( 1 + i / ki ) ) ) * ( MgATP * AMPf - MgADP * ADPf / Keqv16 ) / ( ( 1 + MgATP / ( KATPv16 / ( 1 + i / ki ) ) ) * ( 1 + AMPf / ( KAMPv16 / ( 1 + i / ki ) ) ) + ( MgADP + ADPf ) / ( KADPv16 / ( 1 + i / ki ) ) + MgADP * ADPf / scipy.power ( ( KADPv16 / ( 1 + i / ki ) ) , 2 ) ) )  ) / ( 1 + i / ki ) 	Vmaxv16,KATPv16,KAMPv16,Keqv16,KADPv16,compartment,ki	MgATP,AMPf	i	ADPf,MgADP
link	newly_added_kinetics_Holzhutter2004_Erythrocyte_Metabolism_vAK	uncompetitive	newly_added_kinetics_Holzhutter2004_Erythrocyte_Metabolism_vAK uncompetitive inhibition (automatically generated)
formula	newly_added_kinetics_Holzhutter2004_Erythrocyte_Metabolism_vG6PDH	 compartment * ( Vmaxv17 / KG6Pv17 / KNADPv17 * ( Glc6P * NADPf - GlcA6P * NADPHf / Keqv17 ) / ( 1 + NADPf * ( 1 + Glc6P / KG6Pv17 ) / KNADPv17 + ( ATPf + MgATP ) / KATPv17 + NADPHf / KNADPHv17 + ( Gri23P2f + MgGri23P2 ) / KPGA23v17 ) ) 	Vmaxv17,KG6Pv17,KNADPv17,Keqv17,KATPv17,KNADPHv17,KPGA23v17,compartment	Glc6P,NADPf	ATPf,MgATP,Gri23P2f,MgGri23P2	GlcA6P,NADPHf
formula	newly_added_kinetics_Holzhutter2004_Erythrocyte_Metabolism_vG6PDH competitive inhibition (automatically generated)	 compartment * ( Vmaxv17 / ( KG6Pv17 * ( 1 + i / ki ) ) / KNADPv17 * ( Glc6P * NADPf - GlcA6P * NADPHf / Keqv17 ) / ( 1 + NADPf * ( 1 + Glc6P / ( KG6Pv17 * ( 1 + i / ki ) ) ) / KNADPv17 + ( ATPf + MgATP ) / KATPv17 + NADPHf / KNADPHv17 + ( Gri23P2f + MgGri23P2 ) / ( KPGA23v17 * ( 1 + i / ki ) ) ) ) 	Vmaxv17,KG6Pv17,KNADPv17,Keqv17,KATPv17,KNADPHv17,KPGA23v17,compartment,ki	Glc6P,NADPf	ATPf,MgATP,Gri23P2f,MgGri23P2,i	GlcA6P,NADPHf
link	newly_added_kinetics_Holzhutter2004_Erythrocyte_Metabolism_vG6PDH	competitive	newly_added_kinetics_Holzhutter2004_Erythrocyte_Metabolism_vG6PDH competitive inhibition (automatically generated)
formula	newly_added_kinetics_Holzhutter2004_Erythrocyte_Metabolism_vG6PDH uncompetitive inhibition (automatically generated)	 (  compartment * ( Vmaxv17 / ( KG6Pv17 / ( 1 + i / ki ) ) / KNADPv17 * ( Glc6P * NADPf - GlcA6P * NADPHf / Keqv17 ) / ( 1 + NADPf * ( 1 + Glc6P / ( KG6Pv17 / ( 1 + i / ki ) ) ) / KNADPv17 + ( ATPf + MgATP ) / KATPv17 + NADPHf / KNADPHv17 + ( Gri23P2f + MgGri23P2 ) / ( KPGA23v17 / ( 1 + i / ki ) ) ) )  ) / ( 1 + i / ki ) 	Vmaxv17,KG6Pv17,KNADPv17,Keqv17,KATPv17,KNADPHv17,KPGA23v17,compartment,ki	Glc6P,NADPf	ATPf,MgATP,Gri23P2f,MgGri23P2,i	GlcA6P,NADPHf
link	newly_added_kinetics_Holzhutter2004_Erythrocyte_Metabolism_vG6PDH	uncompetitive	newly_added_kinetics_Holzhutter2004_Erythrocyte_Metabolism_vG6PDH uncompetitive inhibition (automatically generated)
formula	newly_added_kinetics_Holzhutter2004_Erythrocyte_Metabolism_vG6PDH kocompetitive inhibition (automatically generated)	 compartment * ( Vmaxv17 / KG6Pv17 / ( KNADPv17 * ( 1 + i / ki ) ) * ( Glc6P * NADPf - GlcA6P * NADPHf / Keqv17 ) / ( 1 + NADPf * ( 1 + Glc6P / KG6Pv17 ) / ( KNADPv17 * ( 1 + i / ki ) ) + ( ATPf + MgATP ) / KATPv17 + NADPHf / ( KNADPHv17 * ( 1 + i / ki ) ) + ( Gri23P2f + MgGri23P2 ) / KPGA23v17 ) ) 	Vmaxv17,KG6Pv17,KNADPv17,Keqv17,KATPv17,KNADPHv17,KPGA23v17,compartment,ki	Glc6P,NADPf	ATPf,MgATP,Gri23P2f,MgGri23P2,i	GlcA6P,NADPHf
link	newly_added_kinetics_Holzhutter2004_Erythrocyte_Metabolism_vG6PDH	kocompetitive	newly_added_kinetics_Holzhutter2004_Erythrocyte_Metabolism_vG6PDH kocompetitive inhibition (automatically generated)
formula	newly_added_kinetics_Holzhutter2004_Erythrocyte_Metabolism_vPGLDH	 compartment * ( Vmaxv18 / K6PG1v18 / KNADPv18 * ( GlcA6P * NADPf - Rul5P * NADPHf / Keqv18 ) / ( ( 1 + NADPf / KNADPv18 ) * ( 1 + GlcA6P / K6PG1v18 + ( Gri23P2f + MgGri23P2 ) / KPGA23v18 ) + ( ATPf + MgATP ) / KATPv18 + NADPHf * ( 1 + GlcA6P / K6PG2v18 ) / KNADPHv18 ) ) 	Vmaxv18,K6PG1v18,KNADPv18,Keqv18,KPGA23v18,KATPv18,K6PG2v18,KNADPHv18,compartment	GlcA6P,NADPf	Gri23P2f,MgGri23P2,ATPf,MgATP	Rul5P,NADPHf
formula	newly_added_kinetics_Holzhutter2004_Erythrocyte_Metabolism_vPGLDH competitive inhibition (automatically generated)	 compartment * ( Vmaxv18 / ( K6PG1v18 * ( 1 + i / ki ) ) / KNADPv18 * ( GlcA6P * NADPf - Rul5P * NADPHf / Keqv18 ) / ( ( 1 + NADPf / KNADPv18 ) * ( 1 + GlcA6P / ( K6PG1v18 * ( 1 + i / ki ) ) + ( Gri23P2f + MgGri23P2 ) / KPGA23v18 ) + ( ATPf + MgATP ) / KATPv18 + NADPHf * ( 1 + GlcA6P / ( K6PG2v18 * ( 1 + i / ki ) ) ) / KNADPHv18 ) ) 	Vmaxv18,K6PG1v18,KNADPv18,Keqv18,KPGA23v18,KATPv18,K6PG2v18,KNADPHv18,compartment,ki	GlcA6P,NADPf	Gri23P2f,MgGri23P2,ATPf,MgATP,i	Rul5P,NADPHf
link	newly_added_kinetics_Holzhutter2004_Erythrocyte_Metabolism_vPGLDH	competitive	newly_added_kinetics_Holzhutter2004_Erythrocyte_Metabolism_vPGLDH competitive inhibition (automatically generated)
formula	newly_added_kinetics_Holzhutter2004_Erythrocyte_Metabolism_vPGLDH uncompetitive inhibition (automatically generated)	 (  compartment * ( Vmaxv18 / ( K6PG1v18 / ( 1 + i / ki ) ) / KNADPv18 * ( GlcA6P * NADPf - Rul5P * NADPHf / Keqv18 ) / ( ( 1 + NADPf / KNADPv18 ) * ( 1 + GlcA6P / ( K6PG1v18 / ( 1 + i / ki ) ) + ( Gri23P2f + MgGri23P2 ) / KPGA23v18 ) + ( ATPf + MgATP ) / KATPv18 + NADPHf * ( 1 + GlcA6P / ( K6PG2v18 / ( 1 + i / ki ) ) ) / KNADPHv18 ) )  ) / ( 1 + i / ki ) 	Vmaxv18,K6PG1v18,KNADPv18,Keqv18,KPGA23v18,KATPv18,K6PG2v18,KNADPHv18,compartment,ki	GlcA6P,NADPf	Gri23P2f,MgGri23P2,ATPf,MgATP,i	Rul5P,NADPHf
link	newly_added_kinetics_Holzhutter2004_Erythrocyte_Metabolism_vPGLDH	uncompetitive	newly_added_kinetics_Holzhutter2004_Erythrocyte_Metabolism_vPGLDH uncompetitive inhibition (automatically generated)
formula	newly_added_kinetics_Holzhutter2004_Erythrocyte_Metabolism_vPGLDH kocompetitive inhibition (automatically generated)	 compartment * ( Vmaxv18 / K6PG1v18 / ( KNADPv18 * ( 1 + i / ki ) ) * ( GlcA6P * NADPf - Rul5P * NADPHf / Keqv18 ) / ( ( 1 + NADPf / ( KNADPv18 * ( 1 + i / ki ) ) ) * ( 1 + GlcA6P / K6PG1v18 + ( Gri23P2f + MgGri23P2 ) / KPGA23v18 ) + ( ATPf + MgATP ) / KATPv18 + NADPHf * ( 1 + GlcA6P / K6PG2v18 ) / ( KNADPHv18 * ( 1 + i / ki ) ) ) ) 	Vmaxv18,K6PG1v18,KNADPv18,Keqv18,KPGA23v18,KATPv18,K6PG2v18,KNADPHv18,compartment,ki	GlcA6P,NADPf	Gri23P2f,MgGri23P2,ATPf,MgATP,i	Rul5P,NADPHf
link	newly_added_kinetics_Holzhutter2004_Erythrocyte_Metabolism_vPGLDH	kocompetitive	newly_added_kinetics_Holzhutter2004_Erythrocyte_Metabolism_vPGLDH kocompetitive inhibition (automatically generated)
formula	newly_added_kinetics_Holzhutter2004_Erythrocyte_Metabolism_vGSSGRD	 compartment * ( Vmaxv19 * ( GSSG * NADPHf / ( KGSSGv19 * KNADPHv19 ) - scipy.power ( GSH , 2 ) / scipy.power ( KGSHv19 , 2 ) * NADPf / ( KNADPv19 * Keqv19 ) ) / ( 1 + NADPHf * ( 1 + GSSG / KGSSGv19 ) / KNADPHv19 + NADPf / KNADPv19 * ( 1 + GSH * ( 1 + GSH / KGSHv19 ) / KGSHv19 ) ) ) 	Vmaxv19,KGSSGv19,KNADPHv19,KGSHv19,KNADPv19,Keqv19,compartment	GSSG,NADPHf		GSH,NADPf
formula	newly_added_kinetics_Holzhutter2004_Erythrocyte_Metabolism_vGSSGRD competitive inhibition (automatically generated)	 compartment * ( Vmaxv19 * ( GSSG * NADPHf / ( ( KGSSGv19 * ( 1 + i / ki ) ) * KNADPHv19 ) - scipy.power ( GSH , 2 ) / scipy.power ( ( KGSHv19 * ( 1 + i / ki ) ) , 2 ) * NADPf / ( KNADPv19 * Keqv19 ) ) / ( 1 + NADPHf * ( 1 + GSSG / ( KGSSGv19 * ( 1 + i / ki ) ) ) / KNADPHv19 + NADPf / KNADPv19 * ( 1 + GSH * ( 1 + GSH / ( KGSHv19 * ( 1 + i / ki ) ) ) / ( KGSHv19 * ( 1 + i / ki ) ) ) ) ) 	Vmaxv19,KGSSGv19,KNADPHv19,KGSHv19,KNADPv19,Keqv19,compartment,ki	GSSG,NADPHf	i	GSH,NADPf
link	newly_added_kinetics_Holzhutter2004_Erythrocyte_Metabolism_vGSSGRD	competitive	newly_added_kinetics_Holzhutter2004_Erythrocyte_Metabolism_vGSSGRD competitive inhibition (automatically generated)
formula	newly_added_kinetics_Holzhutter2004_Erythrocyte_Metabolism_vGSSGRD uncompetitive inhibition (automatically generated)	 (  compartment * ( Vmaxv19 * ( GSSG * NADPHf / ( ( KGSSGv19 / ( 1 + i / ki ) ) * KNADPHv19 ) - scipy.power ( GSH , 2 ) / scipy.power ( ( KGSHv19 / ( 1 + i / ki ) ) , 2 ) * NADPf / ( KNADPv19 * Keqv19 ) ) / ( 1 + NADPHf * ( 1 + GSSG / ( KGSSGv19 / ( 1 + i / ki ) ) ) / KNADPHv19 + NADPf / KNADPv19 * ( 1 + GSH * ( 1 + GSH / ( KGSHv19 / ( 1 + i / ki ) ) ) / ( KGSHv19 / ( 1 + i / ki ) ) ) ) )  ) / ( 1 + i / ki ) 	Vmaxv19,KGSSGv19,KNADPHv19,KGSHv19,KNADPv19,Keqv19,compartment,ki	GSSG,NADPHf	i	GSH,NADPf
link	newly_added_kinetics_Holzhutter2004_Erythrocyte_Metabolism_vGSSGRD	uncompetitive	newly_added_kinetics_Holzhutter2004_Erythrocyte_Metabolism_vGSSGRD uncompetitive inhibition (automatically generated)
formula	newly_added_kinetics_Holzhutter2004_Erythrocyte_Metabolism_vGSSGRD kocompetitive inhibition (automatically generated)	 compartment * ( Vmaxv19 * ( GSSG * NADPHf / ( KGSSGv19 * ( KNADPHv19 * ( 1 + i / ki ) ) ) - scipy.power ( GSH , 2 ) / scipy.power ( KGSHv19 , 2 ) * NADPf / ( ( KNADPv19 * ( 1 + i / ki ) ) * Keqv19 ) ) / ( 1 + NADPHf * ( 1 + GSSG / KGSSGv19 ) / ( KNADPHv19 * ( 1 + i / ki ) ) + NADPf / ( KNADPv19 * ( 1 + i / ki ) ) * ( 1 + GSH * ( 1 + GSH / KGSHv19 ) / KGSHv19 ) ) ) 	Vmaxv19,KGSSGv19,KNADPHv19,KGSHv19,KNADPv19,Keqv19,compartment,ki	GSSG,NADPHf	i	GSH,NADPf
link	newly_added_kinetics_Holzhutter2004_Erythrocyte_Metabolism_vGSSGRD	kocompetitive	newly_added_kinetics_Holzhutter2004_Erythrocyte_Metabolism_vGSSGRD kocompetitive inhibition (automatically generated)
formula	newly_added_kinetics_Holzhutter2004_Erythrocyte_Metabolism_vTrKet1	 compartment * ( Vmaxv23 * ( Rib5P * Xul5P - GraP * Sed7P / Keqv23 ) / ( ( K1v23 + Rib5P ) * Xul5P + ( K2v23 + K6v23 * Sed7P ) * Rib5P + ( K3v23 + K5v23 * Sed7P ) * GraP + K4v23 * Sed7P + K7v23 * Xul5P * GraP ) ) 	Vmaxv23,Keqv23,K1v23,K2v23,K6v23,K3v23,K5v23,K4v23,K7v23,compartment	Xul5P,Rib5P		GraP,Sed7P
formula	newly_added_kinetics_Holzhutter2004_Erythrocyte_Metabolism_vTrAld	 compartment * ( Vmaxv24 * ( Sed7P * GraP - E4P * Fru6P / Keqv24 ) / ( ( K1v24 + GraP ) * Sed7P + ( K2v24 + K6v24 * Fru6P ) * GraP + ( K3v24 + K5v24 * Fru6P ) * E4P + K4v24 * Fru6P + K7v24 * Sed7P * E4P ) ) 	Vmaxv24,Keqv24,K1v24,K2v24,K6v24,K3v24,K5v24,K4v24,K7v24,compartment	GraP,Sed7P		E4P,Fru6P
formula	newly_added_kinetics_Holzhutter2004_Erythrocyte_Metabolism_vPPRPPS	 compartment * ( Vmaxv25 * ( Rib5P * MgATP - PRPP * MgAMP / Keqv25 ) / ( ( KATPv25 + MgATP ) * ( KR5Pv25 + Rib5P ) ) ) 	Vmaxv25,Keqv25,KATPv25,KR5Pv25,compartment	MgATP,Rib5P		MgAMP,PRPP
formula	newly_added_kinetics_Holzhutter2004_Erythrocyte_Metabolism_vPPRPPS competitive inhibition (automatically generated)	 compartment * ( Vmaxv25 * ( Rib5P * MgATP - PRPP * MgAMP / Keqv25 ) / ( ( KATPv25 + MgATP ) * ( ( KR5Pv25 * ( 1 + i / ki ) ) + Rib5P ) ) ) 	Vmaxv25,Keqv25,KATPv25,KR5Pv25,compartment,ki	MgATP,Rib5P	i	MgAMP,PRPP
link	newly_added_kinetics_Holzhutter2004_Erythrocyte_Metabolism_vPPRPPS	competitive	newly_added_kinetics_Holzhutter2004_Erythrocyte_Metabolism_vPPRPPS competitive inhibition (automatically generated)
formula	newly_added_kinetics_Holzhutter2004_Erythrocyte_Metabolism_vPPRPPS uncompetitive inhibition (automatically generated)	 (  compartment * ( Vmaxv25 * ( Rib5P * MgATP - PRPP * MgAMP / Keqv25 ) / ( ( KATPv25 + MgATP ) * ( ( KR5Pv25 / ( 1 + i / ki ) ) + Rib5P ) ) )  ) / ( 1 + i / ki ) 	Vmaxv25,Keqv25,KATPv25,KR5Pv25,compartment,ki	MgATP,Rib5P	i	MgAMP,PRPP
link	newly_added_kinetics_Holzhutter2004_Erythrocyte_Metabolism_vPPRPPS	uncompetitive	newly_added_kinetics_Holzhutter2004_Erythrocyte_Metabolism_vPPRPPS uncompetitive inhibition (automatically generated)
formula	newly_added_kinetics_Holzhutter2004_Erythrocyte_Metabolism_vPPRPPS kocompetitive inhibition (automatically generated)	 compartment * ( Vmaxv25 * ( Rib5P * MgATP - PRPP * MgAMP / Keqv25 ) / ( ( ( KATPv25 * ( 1 + i / ki ) ) + MgATP ) * ( KR5Pv25 + Rib5P ) ) ) 	Vmaxv25,Keqv25,KATPv25,KR5Pv25,compartment,ki	MgATP,Rib5P	i	MgAMP,PRPP
link	newly_added_kinetics_Holzhutter2004_Erythrocyte_Metabolism_vPPRPPS	kocompetitive	newly_added_kinetics_Holzhutter2004_Erythrocyte_Metabolism_vPPRPPS kocompetitive inhibition (automatically generated)
formula	newly_added_kinetics_Holzhutter2004_Erythrocyte_Metabolism_vTrKet2	 compartment * ( Vmaxv26 * ( E4P * Xul5P - GraP * Fru6P / Keqv26 ) / ( ( K1v26 + E4P ) * Xul5P + ( K2v26 + K6v26 * Fru6P ) * E4P + ( K3v26 + K5v26 * Fru6P ) * GraP + K4v26 * Fru6P + K7v26 * Xul5P * GraP ) ) 	Vmaxv26,Keqv26,K1v26,K2v26,K6v26,K3v26,K5v26,K4v26,K7v26,compartment	Xul5P,E4P		GraP,Fru6P
formula	newly_added_kinetics_Holzhutter2004_Erythrocyte_Metabolism_vPhiexch	 compartment * Vmaxv27 * ( Phiex - Phi / Keqv27 ) 	Vmaxv27,Keqv27,compartment	Phiex		Phi
formula	newly_added_kinetics_Holzhutter2004_Erythrocyte_Metabolism_vMgATP	 compartment * EqMult * ( MgATP - Mgf * ATPf / KdATP ) 	EqMult,KdATP,compartment	MgATP		Mgf,ATPf
