# Supplementary material for: TIde: a software for the systematic scanning of drug targets in kinetic network models
Source: BMC Bioinformatics. 2009 Oct 19;10:344. doi: 10.1186/1471-2105-10-344 (PMC2773792; doi:10.1186/1471-2105-10-344)
Supplement: Additional file 2 — TIde-1.2.1 source code. Contains the packed python source code of our tool. [file 1471-2105-10-344-S2.ZIP › TIde-1.2.1/flat_formula_database_parser.py]

#!/usr/bin/env python

class formula_definition:
    def __init__(self,name,formula,parameters,substrates,modifiers,products):
        self.name = name
        self.formula = formula
        if type(parameters) == type([]): self.parameters = parameters
        else: self.parameters = parameters.split(",") if len(parameters)>0 else []
        if type(substrates) == type([]): self.substrates = substrates
        else: self.substrates = substrates.split(",") if len(substrates)>0 else []
        if type(modifiers) == type([]): self.modifiers = modifiers
        else: self.modifiers = modifiers.split(",") if len(modifiers)>0 else []
        if type(products) == type([]): self.products = products
        else: self.products = products.split(",") if len(products)>0 else []
    def tostring(self):
        return "formula\t"+self.name+"\t"+self.formula+"\t"+",".join( self.parameters )+"\t"+",".join( self.substrates )+"\t"+",".join( self.modifiers )+"\t"+",".join( self.products )

class link:
    def __init__(self,original_name,inhibition_type,inhibition_name):
        self.original_name = original_name
        self.inhibition_type = inhibition_type
        self.inhibition_name = inhibition_name
    def tostring(self):
        return "link\t"+self.original_name+"\t"+self.inhibition_type+"\t"+self.inhibition_name

class flat_formula_database_parser:
    def __init__(self):
        self.filename = "flat_formula_database"
        f = open(self.filename,"r")
        self.formula_definitions = []
        self.links = []
        for line in f:
            if line.startswith("#") or len(line)<2: continue
            entries = line.strip("\n").split("\t")
            if entries[0] == "formula":
                self.formula_definitions.append( formula_definition( entries[1],entries[2],entries[3],entries[4],entries[5],entries[6] ) )
            elif entries[0] == "link":
                self.links.append( link( entries[1],entries[2],entries[3] ) )
        f.close()
    def append_formula_or_link(self,obj):
        f = open(self.filename,"a")
        f.write(obj.tostring()+"\n")
        f.close()

if __name__ == "__main__":
    flat_formula_database_parser()
