# Supplementary material for: TIde: a software for the systematic scanning of drug targets in kinetic network models
Source: BMC Bioinformatics. 2009 Oct 19;10:344. doi: 10.1186/1471-2105-10-344 (PMC2773792; doi:10.1186/1471-2105-10-344)
Supplement: Additional file 2 — TIde-1.2.1 source code. Contains the packed python source code of our tool. [file 1471-2105-10-344-S2.ZIP › TIde-1.2.1/function_manipulation.py~]

import copy,re,scipy

spacechars = "()+-*/,"
scipy_replaces = {"pow":"power","power":"power","max":"maximum"}
scipy_non_numbers = ["inf","nan"]
epsilon = 0.000000001
scientific_notation_pattern = re.compile("(\d\.)?\d*(e)\s(\+|-)\s\d{2,3}")

def scipy2mathml(formula):
    f = copy.deepcopy(formula)
    for m,s in scipy_replaces.iteritems():
	f = f.replace(" scipy."+s+" "," "+m+" ")
    return f	
def string_contains_spacechar(s):
    for c in spacechars:
        if c in s:
            return True
    return False
def include_spaces_in_formula(formula):
    myformula = copy.deepcopy(" "+formula+" ")
    # make sure the formula is cleaned up
    for c in spacechars:
        myformula = myformula.replace(c," "+c+" ")
    for i in range(3): myformula = myformula.replace("  "," ")
    # remove spaced scientific numbers
    while True:
	matching = scientific_notation_pattern.search(myformula)
	if not matching: break
	myformula = myformula.replace(matching.group(),matching.group().replace(" ",""))
    return myformula
def clean_up_formula(formula):
    myformula = include_spaces_in_formula(formula)
    # and ready for scipy
    for mml,scp in scipy_replaces.iteritems():
        myformula = myformula.replace(" "+mml+" "," scipy."+scp+" ")
    return myformula
def evaluate_general_formula(formula,replace_dic):
    """Replace_dic can also be a list of dictionaries."""
    # now go
    myformula=clean_up_formula(formula)
    return evaluate_clean_formula(myformula,replace_dic)
def evaluate_clean_formula(formula,replace_dic):
    """Replace_dic can also be a list of dictionaries."""
    myformula = copy.deepcopy(formula)
    if type(replace_dic) != type([]):
        replace_dic = [replace_dic]
    for single_dic in replace_dic:
        for variable,value in single_dic.iteritems():
            myval = str(value)
            if myval in scipy_non_numbers:
                myval = "scipy."+myval
            myformula = myformula.replace(" "+variable+" "," "+myval+" ")
    try:
	return eval(myformula)
    except (NameError,SyntaxError,TypeError):
	print "Error evaluating formula"
	print formula
	print "Dic:"
	print replace_dic
	print "New formula"
	print myformula
	if " nan " in myformula or " inf " in myformula:
	    raise TypeError("unable to simulate model\nno steady state has been found")
	else:
	    raise TypeError("unknown symbol in formula or typeError")
def compare_clean_formulas(f1,p1,f2,p2):
    return (abs(evaluate_clean_formula(f1,p1)-evaluate_clean_formula(f2,p2)))<epsilon

def string2float(s):
    """Converts a float to a string.

    This function takes care of the values coming out of the ODEsolvers under Windows and Linux on which they might output different values for NaNs and Infs."""
    is_number = True
    lowers = s.lower()
    for nanstring in "nan inf ind".split():
        if nanstring in lowers:
            is_number = False
    if is_number:
        return float(s)
    else:
        return 1e30000/1e30000 # NaN
