# Supplementary material for: TIde: a software for the systematic scanning of drug targets in kinetic network models
Source: BMC Bioinformatics. 2009 Oct 19;10:344. doi: 10.1186/1471-2105-10-344 (PMC2773792; doi:10.1186/1471-2105-10-344)
Supplement: Additional file 2 — TIde-1.2.1 source code. Contains the packed python source code of our tool. [file 1471-2105-10-344-S2.ZIP › TIde-1.2.1/global_options]

# TIde configuration file
[solver]
# copasi, c, scipy, soslib
# copasi is the favourite solver but needs an installation of CoPaSi
# scipy is the only solver that can be used without external tools
solvertype = copasi

[parallel]
# 0 or 1
use_parallel = 0

[external_tools]
# 0 or 1 <- only under Linux
use_nice = 0

[output]
# 0 or 1
write_pdfs = 0

[titration]
stepnumber = 100
minimum_titration_factor = 10e-15
starting_titration_factor = 10e-5
maximum_titration_factor = 10e-1
tolerated_relative_timecourse_difference = 1e-5
