# Supplementary material for: TIde: a software for the systematic scanning of drug targets in kinetic network models
Source: BMC Bioinformatics. 2009 Oct 19;10:344. doi: 10.1186/1471-2105-10-344 (PMC2773792; doi:10.1186/1471-2105-10-344)
Supplement: Additional file 2 — TIde-1.2.1 source code. Contains the packed python source code of our tool. [file 1471-2105-10-344-S2.ZIP › TIde-1.2.1/global_options.py]

import copy
class global_options(object):
    __borg_dict = {}
    def __new__(cls,*a,**k):
        inst = object.__new__(cls,*a,**k)
        inst.__dict__ = cls.__borg_dict
        return inst
    def initialize(self):
        self.status_bar_length = 20
	self.verbose = 0
        self.verbose_values = {"simulation":8,"titration":6,"simdifparams":6,"titration_estimation":4,"simdifshifts":4,"identified_reaction":2,"ppjobid":3}
        self.properties = {}
        self.read_global_options_file()
    def __str__(self):
        s  = "Global options at verbosity "+str(self.verbose)+"\n"
        s += "Verbose values: "+str(self.verbose_values)+"\n"
        s += "Properties: "+str(self.properties)
        return s
    def initialize_from_object(self,other_global_options):
        self.initialize()
        for key in other_global_options.properties:
            self.properties[key] = other_global_options.properties[key]
    def read_global_options_file(self):
        f = open("global_options","r")
        for line in f:
            l = line.strip()
            if len(l) == 0 or l.startswith("#") or l.startswith("["): continue # comments or empty line or section start
            [attr,val] = [x.strip() for x in l.split("=")]
            try:
                val = int(val)
            except ValueError:
                try:
                    val = float(val)
                except ValueError:
                    pass # no int value
            self.set_property( attr, val )
        f.close()
    def set_property(self,string,val=1):
        self.properties[string] = val
    def unset_property(self,string):
        self.properties[string] = 0
    def get_property(self,string):
        return self.properties[string]
    def set_verbose(self,val):
	self.verbose = int(val)
    def get_verbose(self):
	return self.verbose
    def condprint(self,text,typename):
	if self.verbose >= self.verbose_values[typename]:
	    print text
    def __status_string__(self,number,of):
        show = int(number*self.status_bar_length/of)
        return "#"*show + "="*(self.status_bar_length-show)+" "+str(int(number*100/of)).rjust(3)+"%"
    def status_bar(self,typename,number,of):
        self.condprint(" "*self.verbose_values[typename]+typename+self.__status_string__(number,of),typename)
