# Supplementary material for: TIde: a software for the systematic scanning of drug targets in kinetic network models
Source: BMC Bioinformatics. 2009 Oct 19;10:344. doi: 10.1186/1471-2105-10-344 (PMC2773792; doi:10.1186/1471-2105-10-344)
Supplement: Additional file 2 — TIde-1.2.1 source code. Contains the packed python source code of our tool. [file 1471-2105-10-344-S2.ZIP › TIde-1.2.1/htmllist.py]

#!/usr/bin/env python
import os,copy,math,simulation_data_handler


class html:
    "docstring for html"
    continuous_number = 10000
    inhibition_types = {"noncompetitive":"FF6600","uncompetitive":"FF9900","competitive":"FFCC00","activation":"FFFF00"}
    reaction_colors = ["CC0033","FF99FF","00CCFF","CC0066","3333FF","CC3333","336699","9966FF","CC00CC","0033FF","E00099","FFCCFF","88EEFF","EE88AA","9999FF","EE9999","99AACC","CCAAFF","EE88EE","8899FF"] # give more
    def get_next_id(self):
        self.continuous_number = self.continuous_number + 1
        return "myids"+str(self.continuous_number)
    def __init__(self,sensdesc,ignore,ignore_ss):
        self.sensdesc = sensdesc
        self.ignore = ignore.split(",")
        self.acceptclausein = False
        for ign in self.ignore:
            if ign.startswith("^"):
                self.acceptclausein = True
        self.ignore_ss = ignore_ss
        self.prebody = "<!DOCTYPE HTML PUBLIC \"-//W3C//DTD HTML 4.01//EN\">\n<html>\n \
        <head>\n<title>TIde output</title>\n<style type=\"text/css\">\n \
        <!--\n \
        th{ background-color:#FFFF00 }\n \
        td{ border:1px solid }\n \
        a{ color:#000000; text-decoration: none }\n \
        -->\n \
        </style> \n"
        
        #self.prebody += "<script type=\"text/javascript\" src=\"jquery.js\"></script> \n"
        self.prebody += "<script type=\"text/javascript\">\n"
        f = open("jquery.js")
        for l in f:
            self.prebody += l
        f.close()
        self.prebody += "</script>\n"
        
        self.prebody += "<script language=\"Javascript\"> \
          function checkBoxStuff(id,lineid) { \
            id_array = lineid.split(','); \
            obj = document.getElementById(id); \
            for(i=0;i<id_array.length;++i){ \
              if(obj.checked){ \
                $(\"table.mytable\").find(\"tr.\"+id_array[i]).fadeIn(\"slow\"); \
              } \
              else{ \
                $(\"table.mytable\").find(\"tr.\"+id_array[i]).fadeOut(\"slow\"); \
              } \
            } \
          } \
        </script>\n</head>\n<body>\n"
        self.postbody = "\n</body>\n</html>"
        self.reaction2color = {}
        self.colorcount = 0
        # create the htmlcode for the matrix
        self.htmlmatrix = self.creatematrix()
    def get_color(self,reaction):
        """Returns a color value for a reaction name string."""
        if reaction not in self.reaction2color:
            self.reaction2color[reaction] = self.reaction_colors[self.colorcount%len(self.reaction_colors)]
            self.colorcount = self.colorcount + 1
        return self.reaction2color[reaction]
    def creatematrix(self):
        """Function returning a string containing the html code of the matrix."""
        self.keyword2lineid = {}
        known_keywords = ["tau","auc","sigma","amplitude"]
        # get the number of cols
        cols = 0
        sens = []
        for [s,d] in self.sensdesc:
            if len(d)>cols:
                cols = len(d)
            if s == s and s not in sens:
                sens.append(s)
        cols = 1 + 3 * cols
        # create the string which is to be returned
        matrix = []
        sens.sort()
        for s in sens:
            for [s2,d] in self.sensdesc:
                if s == s2:
                    outlist=[s]
                    for l in d:
                        for e in l:
                            outlist.append(e)
                    while len(outlist) < cols:
                        outlist.append("")
                    matrix.append(outlist)
        returnstring = "<table class=\"mytable\">\n"
        for row in matrix:
            lineid = self.get_next_id()
            ignoreline = False
            zeroline = False
            acceptline = False
            returnline = "  <tr class=\""+lineid+"\">\n"
            # finding the keywords in this line
            keywords = []
            for column in [x for x in row if type(x) == type("string")]:
                for known_keyword in known_keywords:
                    if column.startswith(known_keyword):
                        column = column[len(known_keyword):].strip("_")
                        if known_keyword not in keywords:
                            keywords.append(known_keyword)
                if column not in keywords:
                    keywords.append(column)
            for keyword in keywords:
                if keyword not in self.keyword2lineid:
                    self.keyword2lineid[keyword] = [lineid]
                else:
                    self.keyword2lineid[keyword].append(lineid)
            # building the table
            for e in row:
                estring = str(e)
                for ign in self.ignore:
                    if len(ign) == 0: continue
                    if ign.startswith("^"):
                        if ign[1:] in estring:
                            acceptline = True
                    if ign in estring: ignoreline = True
                color = None
                style = ""
                if e == row[0] or len(estring) == 0:
                    # first column or empty one
                    pass
                # style for inhibition types
                elif estring in self.inhibition_types:
                    color = self.inhibition_types[estring]
                # check if a concentration is in the field
                else:
                    try:
                        efloat = float(estring)
                        if efloat == 0:
                            if self.ignore_ss:
                                # ignore a zero line cause zero represents control coefficients
                                zeroline = True
                            color = "AAFFAA"
                        else:
                            loggy = int(2*math.log10(efloat))
                            if loggy > 4: loggy = 4
                            if loggy < -5: loggy = -5
                            loggy = str(4-loggy) # get it between 0 and 9
                            color = loggy+loggy+"FF"+loggy+loggy
                    except ValueError:
                        # or maybe a different string from a reaction
                        color = self.get_color(estring)
                if color:
                    style = " style=\"background-color:#"+color+"\""
                returnline += "    <td"+style+">"+estring+"</td>\n"
            returnline += "  </tr>\n"
            if not ignoreline and not zeroline and not (acceptline ^ self.acceptclausein):
                returnstring += returnline
                
        returnstring += "</table>\n"

        # build the hiding lines
        kwlines = ""
        sorted_kw = self.keyword2lineid.keys()
        sorted_kw.sort()
        for kw in sorted_kw:
            kwid = self.get_next_id()
            kwlines += kw+"<input type=\"checkbox\" checked=\"true\" id=\""+kwid+"\" onClick=\"javascript:checkBoxStuff('"+kwid+"','"+",".join(self.keyword2lineid[kw])+"');\"><br/>\n"
        
        return kwlines+returnstring
    def __str__(self):
        return self.prebody+str(self.htmlmatrix)+self.postbody
    def tofile(self,filename):
        f = open(filename,"w")
        f.write( str(self) )
        f.close()


class sdhwalk:
    def path2description(self,path):
        """Returns a list of lists of the description in the path"""
        mypath = copy.deepcopy(path)
        if mypath.endswith(os.sep+"sdh"):
            mypath = mypath[:-4]
        if mypath.startswith(self.firstpath):
            mypath = mypath[(len(self.firstpath)+1):]
        listoflists = [x.split(".") for x in mypath.split(os.sep)]
        if len(listoflists[0][0]) == 0: listoflists = []
        for l in listoflists:
            l[1] = l[1].replace("_",".")
        return listoflists
    def __init__(self,firstfile,ignore,ignore_ss,make_csv):
        self.ignore = ignore
        self.ignore_ss = ignore_ss
        self.firstfile = firstfile
        self.firstpath = os.sep.join( self.firstfile.split( os.sep )[:-1] )
        self.sensitivity2description = {}
        self.sensitivity_and_description = []
        self.list_of_sdh_files = []
        for (currentpath,l,files) in os.walk(self.firstpath):
            for f in files:
                if f == "sdh":
                    self.list_of_sdh_files.append( currentpath+os.sep+f )
        self.list_of_sdh = []
        self.file_descriptions = []
        for filename in self.list_of_sdh_files:
            sdh = simulation_data_handler.load_sdh(filename)
            path_description = self.path2description(filename)
            for data in sdh.data:
                local_description = copy.deepcopy(path_description)
                local_description.append( [data.variable , str( data.variable_delta ) , data.inhibition_type] )
                self.sensitivity2description[data.aim_sensitivity] = local_description
                self.sensitivity_and_description.append( [data.aim_sensitivity,local_description] )
        self.html = html(self.sensitivity_and_description,self.ignore,self.ignore_ss)
        self.html.tofile(self.firstfile+".html")
        if make_csv:
            csv(self.sensitivity_and_description,self.firstfile+".csv")

def construct_matrix(lengthlist):
    if len(lengthlist) == 0:
        return None
    l = []
    for i in range(lengthlist[0]):
        l.append(construct_matrix(lengthlist[1:]))
    return l

class csv:
    def __init__(self,sensdesc,filename):
        self.names = []
        self.numbers = []
        self.inhibitions = []
        self.desc2sens = {}
        for sens_and_desc in sensdesc:
            sens = sens_and_desc[0]
            desclist = sens_and_desc[1]
            if len(desclist)> 1: continue # only 1 dimensional data
            for [name,number,inhibition] in desclist:
                self.desc2sens[name+"___"+str(number)+"___"+inhibition] = sens
                if name not in self.names:
                    self.names.append(name)
                if number not in self.numbers:
                    self.numbers.append(number)
                if inhibition not in self.inhibitions:
                    self.inhibitions.append(inhibition)
        self.names.sort()
        self.numbers = [float(x) for x in self.numbers]
        self.numbers.sort()
        self.numbers = [str(x) for x in self.numbers]
        self.inhibitions.sort()
        self.matrix = construct_matrix([len(self.inhibitions),len(self.numbers)+1,len(self.names)+1])
        for inhibition in self.inhibitions:
            inhibition_index = self.inhibitions.index(inhibition)
            self.matrix[inhibition_index][0][0] = inhibition
            for number in self.numbers:
                number_index = self.numbers.index(number)+1
                self.matrix[inhibition_index][number_index][0] = str(number)
                for name in self.names:
                    name_index = self.names.index(name) + 1
                    if number_index == 1:
                        self.matrix[inhibition_index][0][name_index] = name
                    key = name+"___"+str(number)+"___"+inhibition
                    if key in self.desc2sens:
                        self.matrix[inhibition_index][number_index][name_index] = str( self.desc2sens[key] )
                    else:
                        self.matrix[inhibition_index][number_index][name_index] = ""
        csvstring = ""
        for table in self.matrix:
            csvstring += "\n\n\n"
            for line in table:
                csvstring += ",".join(line)+"\n"
        f = open(filename,"w")
        f.write( csvstring )
        f.close()
        


def main():
    import sys,optparse
    o = optparse.OptionParser()
    o.add_option("-i","--ignore",dest="ignore",help="ignore lines containing these comma seperated texts in the output matrix",default="")
    o.add_option("-s","--show_ss",dest="ignore_ss",help="show control coefficients in the output matrix",default=True,action="store_false")
    o.add_option("-c","--csv",dest="csv",help="produces a csv output file",default=False,action="store_true")
    (options,arguments) = o.parse_args()
    s = sdhwalk(arguments[0],options.ignore,options.ignore_ss,options.csv)

if __name__ == "__main__":
    main()
