# Supplementary material for: TIde: a software for the systematic scanning of drug targets in kinetic network models
Source: BMC Bioinformatics. 2009 Oct 19;10:344. doi: 10.1186/1471-2105-10-344 (PMC2773792; doi:10.1186/1471-2105-10-344)
Supplement: Additional file 2 — TIde-1.2.1 source code. Contains the packed python source code of our tool. [file 1471-2105-10-344-S2.ZIP › TIde-1.2.1/html.py]

#!/usr/bin/env python

import os,string,copy,simulation_data_handler

def shorten_names_and_numbers(inputstring):
    splits = []
    for single in inputstring.replace(" ","_").split("_"):
        if len(single) == 0: continue # no empty spaces
        if single[0] in string.letters: # if it is a string, take the first letter
            splits.append( single[0] )
        else: # we have a number
            if "e" in single:
                # scientific notation
                epoint = single.index("e")
                ppoint = single.index(".")
                newsingle = single[:ppoint+3]+single[epoint:]
                splits.append( newsingle ) if len(newsingle) < len(single) else splits.append( single )
            elif "." in single:
                # comma notation check for significant numbers
                ppoint = single.index(".")
                spoint = 0
                for c in single:
                    if c in "-+.0": spoint = spoint + 1
                    else: break
                ppoint = max(spoint,ppoint)
                splits.append( single[:ppoint+3] )
            else:
                splits.append(single)
    return "".join(splits)

class html:
    "docstring for html"
    def __init__(self):
        self.prebody = "<!DOCTYPE HTML PUBLIC \"-//W3C//DTD HTML 4.01//EN\">\n<html>\n \
        <head>\n<title>TIde output</title>\n<style type=\"text/css\">\n \
        <!--\n \
        th{ background-color:#FFFF00 }\n \
        a{ color:#000000; text-decoration: none }\n \
        -->\n \
        </style>\n</head>\n<body>\n"
        self.postbody = "\n</body>\n</html>"

    def __create_submatrix__(self,matrix):
        newmatrix = []
        for l1 in matrix:
            newl = []
            for l2 in l1:
                if type(l2) == type([]):
                    l2 = self.__create_submatrix__(l2)
                    ht = htmltable("listbelow",indent=2)
                    ht.set_matrix(l2)
                    newl.append( ht )
                else:
                    newl.append( l2 )
            newmatrix.append(newl)
        return newmatrix
        
    def set_matrix(self,matrix):
        """Matrix can be a 2d or 4d matrix"""
        self.matrix = self.__create_submatrix__(matrix)
        self.htmlmatrix = htmltable(caption="",indent=1)
        self.htmlmatrix.set_matrix(self.matrix)

    def __create_subdic__(self,matrix):
        newmatrix = []
        for l1 in matrix:
            newl = []
            for l2 in l1:
                if type(l2) == type({}):
                    title = l2.keys()[0]
                    m = l2[title]
                    l2 = self.__create_subdic__(m)
                    ht = htmltable(title,indent=2)
                    ht.set_matrix(l2)
                    newl.append( ht )
                else:
                    newl.append( l2 )
            newmatrix.append(newl)
        return newmatrix
        
    def set_dic(self,dic):
        self.title = dic.keys()[0]
        self.matrix = self.__create_subdic__( dic[self.title] )
        self.htmlmatrix = htmltable(caption=self.title,indent=1)
        self.htmlmatrix.set_matrix(self.matrix)

    def __str__(self):
        return self.prebody+str(self.htmlmatrix)+self.postbody
    def tofile(self,filename):
        f = open(filename,"w")
        f.write( str(self) )
        f.close()

class htmltable:
    def __init__(self,caption="",indent=0):
        self.indentchar = " "
        self.indent = indent
        self.prelines = ["<table border=\"1\">","<caption>",self.indentchar+caption,"</caption>"]
        self.postlines = ["</table>"]
    def is_table(self):
        return True
    def set_matrix(self,matrix):
        self.matrix = matrix
        try:
            self.do_colouring = not matrix[0][0].is_table()
        except AttributeError:
            self.do_colouring = True
            # find maximum and minimum
            submatrix = [x[1:] for x in self.matrix[:-1]]
            l=[0.0]
            for x in submatrix: l=l+x
            while None in l: l.remove(None)
            self.maxentry = max(l)
            self.minentry = min(l)
    def __get_colour__(self,value):
        if value:
            fvalue = float(value)
        else:
            fvalue = 0.0
        if fvalue >= 0:
            positive = True
            relative = fvalue / float(self.maxentry) if self.maxentry != 0 else fvalue
        else:
            positive = False
            relative = fvalue / float(self.minentry) if self.minentry != 0 else fvalue
        r2hex = hex(int(256-255*relative))[2:].upper()
        while len(r2hex) < 2:
            r2hex = "0"+r2hex
        if positive:
            hexstring = r2hex+"FF"+r2hex
        else:
            hexstring = "FF"+r2hex+r2hex
        return hexstring
        
    def __generate_internal_lines__(self):
        lines = []
        lenmatrix = len(self.matrix)
        for row,index in zip(self.matrix,range(lenmatrix)):
            lines.append(self.indentchar+"<tr>")
            firstinrow = True
            for elem,index2 in zip(row,range(len(row))):
                attributes = {}
                elemstring = str(elem) if elem != None else ""
                if self.do_colouring and (firstinrow or index == lenmatrix-1):
                    thistype = "th"
                    prehref = ""
                    posthref = ""
                else:
                    thistype = "td"
                    if self.do_colouring:
                        attributes["bgcolor"] = "#"+self.__get_colour__(elem)
                    href="/"+self.matrix[-1][index2]+"#"+self.matrix[index][0]+"="+elemstring
                    prehref = "<a href=\""+href+"\">"
                    posthref = "</a>"
                # after the reference has been build, shorten the strings for the table
                elemstring = shorten_names_and_numbers( elemstring )
                attributesstring = " ".join([ x+"=\""+y+"\"" for x,y in attributes.iteritems()])
                lines.append(self.indentchar*2+"<"+thistype+" "+attributesstring+">"+prehref+elemstring+posthref+"</"+thistype+">")
                firstinrow = False
            lines.append(self.indentchar+"</tr>")
        return lines
    def __str__(self):
        internallines = self.__generate_internal_lines__()
        return "\n".join( [self.indentchar*self.indent+line for line in self.prelines+internallines+self.postlines] )


class sdhwalk:
    def __init__(self,firstfile,ignorelines,ignore_ss):
        self.ignorelines = ignorelines.split(",")
        self.ignore_ss = ignore_ss
        self.firstfile = firstfile
        self.firstpath = os.sep.join( self.firstfile.split( os.sep )[:-1] )
        self.list_of_sdh_files = []
        for (currentpath,l,files) in os.walk(self.firstpath):
            for f in files:
                if f == "sdh":
                    self.list_of_sdh_files.append( currentpath+os.sep+f )
        self.list_of_sdh = []
        self.file_descriptions = []
        for filename in self.list_of_sdh_files:
            self.list_of_sdh.append( simulation_data_handler.load_sdh(filename) )
            list_of_triples = [x.split(".") for x in [x for x in filename.split(os.sep) if "." in x]]
            for lot in list_of_triples:
                lot[1] = lot[1].replace("_",".")
                x = lot[1]
                lot[1] = lot[2]
                lot[2] = x
            self.file_descriptions.append( list_of_triples )
        self.sdh2table2()
    def printhtml(self,filename):
        h = html()
        h.set_dic({"TIde Output":self.matrix})
        h.tofile(filename)
    def __dic_insert_val__(self,dic,key1,key2,val):
        if key1 not in dic:
            dic[key1] = {}
        dic[key1][key2] = val
    def __doubledic2matrix__(self,doubledic,standardval=None,mirroring=False):
        if mirroring:
            doubledic = copy.deepcopy(doubledic)
            for x in doubledic:
                for y in doubledic[x]:
                    doubledic[y][x] = doubledic[x][y]
        ykeys = doubledic.keys()
        xkeys = []
        for ykey,d in doubledic.iteritems():
            for xkey in d:
                if xkey not in xkeys: xkeys.append(xkey)
        xkeys.sort()
        ykeys.sort()
        ykeys.reverse()
        matrix = []
        for ykey in ykeys:
            thislist = [ykey]
            dic = doubledic[ykey]
            for xkey in xkeys:
                if xkey in dic:
                    thislist.append(dic[xkey])
                else:
                    thislist.append(standardval)
            matrix.append(thislist)
        matrix.append([""]+xkeys)
        return matrix
    def check_if_line_ignored(self,line):
        if line == "": return False # shortcut for level 1 coefficients
        skip = False
        for il in [x for x in self.ignorelines if x != ""]:
            if (il.strip("^") in line) ^ (il.startswith("^")):
                skip = True
                break
        return skip
    def sdh2table2(self):
        doubledic = {}
        for index in range(len(self.list_of_sdh)):
            thissdh = self.list_of_sdh[index]
            thisslot = self.file_descriptions[index]
            xtitle = ",".join( [" ".join(x) for x in thisslot] )
            if self.check_if_line_ignored(xtitle):
                continue
            for sd in thissdh.data:
                # ignore control coefficients
                if self.ignore_ss and sd.variable_delta == 0:
                    continue
                ytitle = sd.variable+" "+sd.inhibition_type+" "+str(sd.variable_delta)
                if self.check_if_line_ignored(ytitle): continue
                val = sd.aim_sensitivity
                if xtitle != "":
                    self.__dic_insert_val__(doubledic,ytitle,xtitle,val)
                else:
                    # setting the values on the diagonal to be the level 1 values
                    self.__dic_insert_val__(doubledic,ytitle,ytitle,val)
        self.doubledic = doubledic
        self.matrix = self.__doubledic2matrix__(doubledic,mirroring=True)
            
    def __get_vals__(self,sdh,key,fixed):
        vals = []
        for sd in sdh.data:
            val = sd.__dict__[key]
            skip = False
            for key2,val2 in fixed.iteritems():
                if sd.__dict__[key2] == val2:
                    skip = True
                    break
            if skip:
                continue
            if val not in vals:
                vals.append(val)
        vals.sort()
        return vals
    def __sdh2table__(self,sdh,xentry,yentry,fixed={}):
        xkeys = self.__get_vals__(sdh,xentry,fixed)
        ykeys = self.__get_vals__(sdh,yentry,fixed)
        lastline = [""] + xkeys
        matrix = []
        for ykey in ykeys:
            matrix.append( [None]*(len(xkeys)+1) )
        matrix.append(lastline)
        for index in range(len(ykeys)):
            matrix[index][0] = ykeys[index]
        for sd in sdh.data:
            xkey = sd.__dict__[xentry]
            xindex = lastline.index( xkey )
            ykey = sd.__dict__[yentry]
            yindex = ykeys.index( ykey )
            val = sd.aim_sensitivity
            matrix[yindex][xindex] = val
        return matrix


class sdh2dot:
    def __init__(self,doubledic,filename,pos_neg_both="neg",cutoff=0.0):
        self.doubledic = doubledic
        self.filename = filename
        self.pos_neg_both = pos_neg_both
        self.cutoff = cutoff
        self.max_edge_size = 0.1
        self.max_node_width = 2.0
        self.node_width_height_ratio = 4.0/3
        self.compute_max_entries()
        self.tofile()
    def tofile(self):
        f = open(self.filename,"w")
        f.write( str(self) )
        f.close()
    def get_score(self,s):
        if self.pos_neg_both == "both":
            if abs(s) > self.cutoff:
                return s
        elif self.pos_neg_both == "pos" and s > self.cutoff :
            return s
        elif self.pos_neg_both == "neg" and s < -self.cutoff:
            return s
        return 0.0
    def get_abs_score(self,s):
        return abs( self.get_score(s) )
    def compute_max_entries(self):
        self.node_vals = {}
        edge_vals = []
        for key1,dic in self.doubledic.iteritems():
            l = map( self.get_abs_score,dic.values() )
            self.node_vals[key1] = sum( l )
            edge_vals.append( max( l ) )
        self.max_node_val = max( self.node_vals.values() )
        if self.max_node_val == 0.0: self.max_node_val = 1.0 # do not cause any zero division errors!
        self.max_edge_val = max( edge_vals )
    def name_safe(self,name):
        n = name.replace(" ","___").replace(".","_")
        n = self.short_name(n)
        return n
    def short_name(self,name):
        nl = name.split("_")
        snl = []
        for n in nl:
            if n!= "" and n[0] not in "0123456789":
                snl.append(n[0])
            else:
                snl.append(n)
        return "_".join(snl)
    def __str__(self):
        s = "digraph{\n"

        for node in self.doubledic:
            width = self.node_vals[node]/self.max_node_val*self.max_node_width
            height = width / self.node_width_height_ratio
            #s += "\t"+self.name_safe(node)+"[fixedsize=true,width="+str(width)+",height="+str(height)+"];\n"

        for node1,dic in self.doubledic.iteritems():
            for node2,val in dic.iteritems():
                if node1>node2: continue
                if self.get_abs_score(val) == 0.0: continue
                size = self.get_abs_score( val ) / self.max_edge_val * self.max_edge_size
                s += "\t" + self.name_safe(node1) + " -> " + self.name_safe(node2) + " [weight="+str( size )+", arrowhead=none, dir=none];\n"
        
        s += "}"
        return s

def main():
    import sys,optparse
    o = optparse.OptionParser()
    o.add_option("-i","--ignore",dest="ignore",help="ignore lines containing these comma seperated texts in the output matrix",default="")
    o.add_option("-s","--show_ss",dest="ignore_ss",help="show control coefficients in the output matrix",default=True,action="store_false")
    (options,arguments) = o.parse_args()
    s = sdhwalk(arguments[0],options.ignore,options.ignore_ss)
    s.printhtml(arguments[0]+".html")
    dot = sdh2dot(s.doubledic,arguments[0]+".dot","neg",0.0035)

if __name__ == "__main__":
    main()
