# Supplementary material for: TIde: a software for the systematic scanning of drug targets in kinetic network models
Source: BMC Bioinformatics. 2009 Oct 19;10:344. doi: 10.1186/1471-2105-10-344 (PMC2773792; doi:10.1186/1471-2105-10-344)
Supplement: Additional file 2 — TIde-1.2.1 source code. Contains the packed python source code of our tool. [file 1471-2105-10-344-S2.ZIP › TIde-1.2.1/InhibitorEstimation.py]

import pp,datetime,math,pickle,copy,random,scipy,numpy,numpy.linalg#,optimize
def fmin_gen(f,x0,population_size=100,survivors=20,generations=100,intruders=2,disp=0):
    def new_individual():
        x = -scipy.log(scipy.rand(indiv_size))
        for i in range(x.size):
            if scipy.rand()<0.5:
                x[i]=-x[i]
        #x = scipy.optimize.fmin_bfgs(f,x,disp=0)
        return x
    def simple_mate(mflist):
        return 0.5*(mflist[0]+mflist[1])
    def bool_mate(mother,father):
        ms = ";".join([pickle.dumps(x) for x in mother.tolist()])
        fs = ";".join([pickle.dumps(x) for x in father.tolist()])
        [i1,i2,i3] = random.sample(range(len(ms)),3)
        cs = ms[:i1]+fs[i1:i2]+ms[i2:i3]+fs[i3:]
        child = scipy.array( [pickle.loads(x) for x in cs.split(";")] )
        if child.size != mother.size or None in child or scipy.inf in child or -scipy.inf in child: raise ValueError()
        return child
    def mate(mflist):
        for i in range(10):
            try:
                 return bool_mate(mflist[0],mflist[1])
            except KeyError:
                 pass
            except ValueError:
                 pass
            except EOFError:
                 pass
            except IndexError:
                 pass
            mflist[0] = 0.9999999999*mflist[0]
            mflist[1] = 0.9999999999*mflist[1]
        return simple_mate(mflist)
    def mutate(indiv):
        return indiv
    population = [x0]
    indiv_size = x0.size
    quality = []
    for i in range(population_size-len(population)):
        population.append(new_individual())
    for i in range(generations):
        # rate individuals
        for j in range(len(quality),population_size):
            quality.append( f(population[j]) )
        # sort
        sorted_quality = copy.deepcopy( quality )
        sorted_quality.sort()
        new_population = []
        new_quality = []
        for j in range(survivors):
            f_val = sorted_quality[j]
            for index in range(population_size):
                if quality[index] == f_val:
                    new_population.append(population[index])
                    new_quality.append(f_val)
        population = new_population
        quality = new_quality
        # intrude
        for j in range(intruders):
            population.append(new_individual())
        # mate
        current_size = len(population)
        for j in range(current_size,population_size):
            population.append(mutate(mate(random.sample(population[:current_size],2))))
    if disp: print "finished genetic algorithm, f=",quality[0]
    return population[0]

def fmin_gen0(f,x0,population_size=100,survivors=20,generations=1000,intruders=10,disp=0):
    def new_individual():
        x = -scipy.log(scipy.rand(indiv_size))
        for i in range(x.size):
            if scipy.rand()<0.5:
                x[i]=-x[i]
        for i in range(x.size):
            if scipy.rand()<0.5:
                x[i]=0
        #x = scipy.optimize.fmin_bfgs(f,x,disp=0)
        return x
    def simple_mate(mflist):
        return 0.5*(mflist[0]+mflist[1])
    def bool_mate(mother,father):
        ms = ";".join([pickle.dumps(x) for x in mother.tolist()])
        fs = ";".join([pickle.dumps(x) for x in father.tolist()])
        [i1,i2,i3] = random.sample(range(len(ms)),3)
        cs = ms[:i1]+fs[i1:i2]+ms[i2:i3]+fs[i3:]
        child = scipy.array( [pickle.loads(x) for x in cs.split(";")] )
        if child.size != mother.size or None in child or scipy.inf in child or -scipy.inf in child: raise ValueError()
        return child
    def mate(mflist):
        for i in range(10):
            try:
                 return bool_mate(mflist[0],mflist[1])
            except KeyError:
                 pass
            except ValueError:
                 pass
            except EOFError:
                 pass
            except IndexError:
                 pass
            mflist[0] = 0.9999999999*mflist[0]
            mflist[1] = 0.9999999999*mflist[1]
        return simple_mate(mflist)
    def mutate(indiv):
        return indiv
    population = [x0]
    indiv_size = x0.size
    quality = []
    for i in range(population_size-len(population)):
        population.append(new_individual())
    for i in range(generations):
        # rate individuals
        for j in range(len(quality),population_size):
            quality.append( f(population[j]) )
        # sort
        sorted_quality = copy.deepcopy( quality )
        sorted_quality.sort()
        new_population = []
        new_quality = []
        for j in range(survivors):
            f_val = sorted_quality[j]
            for index in range(population_size):
                if quality[index] == f_val:
                    new_population.append(population[index])
                    new_quality.append(f_val)
        population = new_population
        quality = new_quality
        # intrude
        for j in range(intruders):
            population.append(new_individual())
        # mate
        current_size = len(population)
        for j in range(current_size,population_size):
            population.append(mutate(mate(random.sample(population[:current_size],2))))
    if disp: print "finished genetic algorithm, f=",quality[0]
    return population[0]


"""From here the small functions are starting."""

def get_permutations_from_range(rangemax,numelements):
    if numelements == 1:
        return [[x] for x in range(rangemax)]
    shortlist = get_permutations_from_range(rangemax,numelements-1)
    longlist = []
    for e in shortlist:
        for appendelem in range(max(e)+1,rangemax):
            longlist.append(e+[appendelem])
    return longlist
def get_rows_from_matrix(matrix,rowlist):
    out = []
    for row in rowlist:
        out.append( matrix[:,row].T.tolist()[0] )
    return scipy.matrix(out).T
def norm(scipyarray):
    n = 0.0
    for x in scipyarray.tolist():
	if type(x) == type([]):
	    for y in x:
		n = n + y*y
	else:
	    n = n + x*x
    return n
def cgm(A,x0,b):
    def f(x):
        xm = scipy.matrix(x).getT()
        vec = 0.5 * xm.getT() * A * xm - b.getT() * xm
        return vec[0,0]
    def fprime(x):
        xm = scipy.matrix(x).getT()
        vec = 0.5 * A.getT() * xm + 0.5 * A * xm - b
	#vec = A * xm - b
        return numpy.array( vec.getT().tolist()[0] )
    x = optimize.fminNCG(f,x0.tolist(),fprime,maxiter=1000)
    return x
def listinlist(a,b):
    for x in a:
	if x not in b:
	    return False
    return True


"""Determine the inhibitor function"""
def _det_inhib(change,dsdv,maxdepth,use_scipy=0,use_genetic=0,use_numpy=0,use_pinv=0,verbose=0,num_mwu_passes=1):
    tries = 20
    results = {}
    for i in range(tries):
	cchange = copy.deepcopy(change)
	for j in range(len(cchange)):
	    cchange[j] = cchange[j] + scipy.randn(1)[0]*cchange[j]/10.0
	result = _det_inhib(cchange,dsdv,maxdepth,use_scipy,use_genetic,use_numpy,use_pinv,verbose,num_mwu_passes)
	result = str(result)
	if result not in results:
	    results[result] = 0
	results[result] = results[result] + 1
    bestscore = max([v for (k,v) in results.iteritems()])
    bestresult = eval([k for (k,v) in results.iteritems() if v == bestscore][0])
    if bestscore < 2:#float(tries)/3:
	if type(bestresult) == type({}): return bestresult
	return {1:bestresult}
    else:
	return bestresult
    
def det_inhib(change,dsdv,maxdepth,use_scipy=0,use_genetic=0,use_numpy=0,use_pinv=0,verbose=0,num_mwu_passes=1):
    simple_solution = step_det_inhib(change,dsdv,maxdepth,use_scipy,use_genetic,use_numpy,use_pinv,verbose)
    return simple_solution
    if use_scipy: import scipy.optimize
    import scipy
    score = {0:norm(change)}
    if verbose: print "L2-Score:",score[0]
    ids = {0:None}
    change = scipy.matrix(change).getT()
    final_solution = None
    final_solution_score = 100000
    mwu_passes = 0
    level_punishment_factor = math.sqrt(max(change.shape))
    for depth in range(1,maxdepth+1):
        score[depth] = 10000000
        ids[depth] = [None]*depth
	scores2sel = {}
        for selection in get_permutations_from_range(dsdv.shape[1], depth):
	    if verbose==2: print 'selection',selection
            selchange = get_rows_from_matrix(dsdv,selection)
	    if verbose==2: print 'selchange',selchange
	    def f(x):
		return norm(change-selchange*scipy.matrix(x).getT())
            # select the library to solve the optimization
            if use_scipy or use_genetic:
		if use_scipy:
		    x = scipy.optimize.fmin_cg(f,scipy.zeros(depth),disp=0)
		if use_genetic:
		    x = fmin_gen(f,scipy.zeros(depth),disp=0)
	    elif use_pinv:
		x = ( numpy.linalg.pinv(selchange)*change ).getT()
            else:
		x0 = scipy.zeros(depth)
                x = cgm(selchange,x0,change)
            y = f(x)
	    scores2sel[y] = selection
            if y < score[depth]:
                score[depth] = y
                ids[depth] = selection
	sk = scores2sel.keys()
	sk.sort()
        if verbose:
	    if 0 in sk:
		prob = "unknown"
	    else:
		lamb=sum([1.0/x for x in sk])/(len(sk)-1)
		k = 1.0/sk[0]/lamb
		prob = scipy.exp(-1)/scipy.factorial(k)
            print "Depth:",str(depth).rjust(3),
            print " L2-Score:",str(score[depth]).ljust(18),
            print " Ids:",str(ids[depth]).rjust(18),
            print " % explained:",str(100-score[depth]*100/score[depth-1] if score[depth-1] != 0 else 0),
            print " F2SR:",str(sk[0]/sk[1]).rjust(18),
            print " Pois alpha:",prob
	    if len(sk) > 4: sk = sk[:4]
            for k in sk: print k,scores2sel[k]
	currentscore = sk[0]/sk[1]*depth*level_punishment_factor
	if currentscore < final_solution_score:
	    final_solution_score = currentscore
	    final_solution = scores2sel[sk[0]]
            mwu_passes = 0
	else:
            if mwutest(final_solution,scores2sel):
                mwu_passes = mwu_passes + 1
    if num_mwu_passes <= mwu_passes:
	if final_solution == simple_solution:
	    return final_solution
	# Ideas: if % explained get negative, stop it
    return {final_solution_score:final_solution}
            


def list2step(list):
    l = copy.deepcopy(list)
    if type(l) != type([]):
	l = scipy.matrix(l)
	# turn l the right way
	(c,r) = l.shape
	if c>r: l = l.getT()
	l = l.tolist()[0]
    return scipy.matrix([[x+1 if x>=0 else x for x in [sorted(l).index(x) - [x<0 for x in l].count(True) for x in l]]])


def step_det_inhib(change,dsdv,maxdepth,use_scipy=0,use_genetic=0,use_numpy=0,use_pinv=0,verbose=0):
    stepchange = list2step(change)
    if verbose: print "solving:",stepchange
    changesum = list2step(change)*0
    selection = []
    for i in range(1,maxdepth+1):
	oneoveriminusone = 1.0/(i-1) if i != 1 else 1.0
	scores2sel = {}
	for col in range(dsdv.shape[1]):
	    if col in selection: continue
	    ls = list2step(dsdv[:,col])
	    y = (-ls * (stepchange+oneoveriminusone*changesum).getT()).sum() / (ls*ls.getT()).sum()
	    if verbose:
		print "="*30
		print i,col,y
		print list2step(dsdv[:,col])
		print (stepchange+oneoveriminusone*changesum)
	    scores2sel[y]=col
	bestscore = max(scores2sel.keys())
	bestcol = scores2sel[bestscore]
	oldvec = stepchange+oneoveriminusone*changesum
	changesum = changesum + list2step(dsdv[:,bestcol])
	newvec = stepchange+(1/i)*changesum
	oldnorm = (oldvec*oldvec.getT()).sum()
	newnorm = (newvec*newvec.getT()).sum()
	if verbose: print "stage",i,oldnorm,newnorm
	if (bestscore<0) and len(selection)>0: return selection
	selection.append(bestcol)
	selection.sort()
	if newnorm < 1.0: return selection

    return selection
	


def simple_det_inhib(change,dsdv,maxdepth,use_scipy=0,use_genetic=0,use_numpy=0,use_pinv=0,verbose=0):
    if use_scipy: import scipy.optimize
    import scipy
    score = {0:-1000}
    if verbose: print "L2-Score:",score[0]
    ids = {0:None}
    change = scipy.matrix(change).getT()
    final_solution = None
    final_solution_score = -100000
    for depth in range(1,maxdepth+1):
        score[depth] = -10000000
        ids[depth] = [None]*depth
	scores2sel = {}
        for selection in get_permutations_from_range(dsdv.shape[1], depth):
	    if verbose==2: print 'selection',selection
            selchange = get_rows_from_matrix(dsdv,selection)
	    if verbose==2: print 'selchange',selchange
	    
	    # setting the score
	    
            y = (-change.getT()*selchange).sum() / math.sqrt(abs((selchange.getT()*selchange).sum()))
	    scores2sel[y] = selection
            if y > score[depth]:
                score[depth] = y
                ids[depth] = selection
	sk = scores2sel.keys()
	sk.sort()
	sk.reverse()
        if verbose:
	    if 0 in sk:
		prob = "unknown"
	    else:
		lamb=sum([1.0/x for x in sk])/(len(sk)-1)
		k = 1.0/sk[0]/lamb
		prob = scipy.exp(-1)/scipy.factorial(k)
            print "Depth:",str(depth).rjust(3),
            print " L2-Score:",str(score[depth]).ljust(18),
            print " Ids:",str(ids[depth]).rjust(18),
            print " % explained:",str(100-score[depth]*100/score[depth-1] if score[depth-1] != 0 else 0),
            print " F2SR:",str(sk[0]/sk[1]).rjust(18),
            print " Pois alpha:",prob
	    if len(sk) > 6: sk = sk[:6]
            for k in sk: print k,scores2sel[k]
	currentscore = sk[0]
	if currentscore > final_solution_score:
	    final_solution_score = currentscore
	    final_solution = scores2sel[sk[0]]
    return final_solution
            
def mwutest(subset,scores2sel):
    """Mann-Whitney-Wilcox Test for a subpermutation containing score2selection."""
    matrix =\
           [[None,None,None,None,None,None,None,None,None,None,None,None,None,None,None,None,None,None,None,None,None],\
            [None,None,None,None,None,None,None,None,None,None,None,None,None,None,None,None,None,None,None,None,None],\
            [None,None,None,None,None,None,None,None,0,0,0,0,1,1,1,1,1,2,2,2,2],\
            [None,None,None,None,None,0,1,1,2,2,3,3,4,4,5,5,6,6,7,7,8],\
            [None,None,None,None,0,1,2,3,4,4,5,6,7,8,9,10,11,11,12,13,13],\
            [None,None,None,0,1,2,3,5,6,7,8,9,11,12,13,14,15,17,18,19,20],\
            [None,None,None,1,2,3,5,6,8,10,11,13,14,16,17,19,21,22,24,25,27],\
            [None,None,None,1,3,5,6,8,10,12,14,16,18,20,22,24,26,28,30,32,34],\
            [None,None,0,2,4,6,8,10,13,15,17,19,22,24,26,29,31,34,36,38,41],\
            [None,None,0,2,4,7,10,12,15,17,21,23,26,28,31,34,37,39,42,45,48],\
            [None,None,0,3,5,8,11,14,17,20,23,26,29,33,36,39,42,45,48,52,55],\
            [None,None,0,3,6,9,13,16,19,23,26,30,33,37,40,44,47,51,55,58,62],\
            [None,None,1,4,7,11,14,18,22,26,29,33,37,41,45,49,53,57,61,65,69],\
            [None,None,1,4,8,12,16,20,24,28,33,37,41,45,50,54,59,63,67,72,76],\
            [None,None,1,5,9,13,17,22,26,31,36,40,45,50,55,59,64,67,74,78,83],\
            [None,None,1,5,10,14,19,24,29,34,39,44,49,54,59,64,70,75,80,85,90],\
            [None,None,1,6,11,15,21,26,31,37,42,47,53,59,64,70,75,81,86,92,98],\
            [None,None,2,6,11,17,22,28,34,39,45,51,57,63,67,75,81,87,93,99,105],\
            [None,None,2,7,12,18,24,30,36,42,48,55,61,67,74,80,86,93,99,106,112],\
            [None,None,2,7,13,19,25,32,38,45,52,58,65,72,78,85,92,99,106,113,119],\
            [None,None,2,8,14,20,27,34,41,48,55,62,69,76,83,90,98,105,112,119,127]]
    sk = scores2sel.keys()
    sk.sort()
    ranksum = 0
    n1 = 0
    i=0
    for k in sk:
	i = i+1
	sel = scores2sel[k]
	if listinlist(subset,sel):
	    ranksum = ranksum+i
	    n1 = n1 + 1
    n2 = len(sk)-n1
    U = ranksum - (n1*(n1+1))/2
    if len(matrix)>n1 and len(matrix[n1])>n2:
        return U <= matrix[n1][n2]
    else:
        sigma = math.sqrt( (n1*n2*(n1+n2+1))/12 )
        z = (U - n1*n2/2)/sigma
        return abs(z)>1.95996


"""The class for the inhibitor estimation starts here."""

class InhibitorEstimation:
    def __init__(self):
        pass
    def load_model(self,modelInstance):
        self.model = modelInstance
    def load_model_from_file(self,filename):
        import model
        self.model = model.Model(filename)
	self.model.mca()
        self.model.solve()
        self.original_state_dic = self.model.species_values
    def read_ill_state(self,filename):
        # set the reference state
        self.ill_state_dic = {}
        f = open(filename,'r')
        for l in f:
            try:
                [id,concentration] = l.split('\t')
            except:
                continue
            self.ill_state_dic[id] = float(concentration)
        f.close()
        self.delta_s = []
        for s in self.model.species:
            self.delta_s.append( self.original_state_dic[s] - self.ill_state_dic[s] )
        self.delta_s = scipy.array( self.delta_s )
    def identify_inhibition(self,depth=3):
	det_inhib(self.delta_s,self.model.mca_substrate_control,depth)


def test_det_inhib():
    import pickle,os
    # generate state data
    filename = "models/susi.xml"
    #filename = "models/lambeth.xml"
    datadir = ".".join(filename.split(".")[:-1])
    datafilename = datadir+os.sep+"inhibitor_test.data"
    import model,rre_generator,sboreader,pre_defined_formulas,simulation_data_handler,solver
    global_mca = {}
    inhibition_type = 'noncompetitive'
    rid2inhib = {}
    challenge = []
    # try to unpickle
    try:
	f=open(datafilename,"r")
	(challenge,dsdv) = pickle.load(f)
	f.close()
	print "unpickling"
    except IOError:
	print "generating test data"
	m = model.Model(filename)
	m.set_aim_for_target_identification(m.species[0])
	m.mca()
	print "solving..."
	m.solve()
	m.write_ai_to_tempfile()
	print "finished"
	m.pdf = pre_defined_formulas.pre_defined_formulas()
	m.sdh = simulation_data_handler.simulation_data_handler(m)
	for reaction in m.sbmldoc.getModel().getListOfReactions():
		# identify the reaction
		rg = rre_generator.rre_generator(m,reaction)
		rg.find_formula()
		if rg.name == 'unknown':
		    # no reaction fits --> I am going to create my own
		    rg.add_formula_and_artificial_noncompetitive_inhibition_to_known_formulas()
		print "Identifying",reaction.getId(),"as",rg.name
		inhibition_formula = m.pdf.get_inhibition_formula_for_name(rg.name,inhibition_type)
		print inhibition_formula.name, inhibition_formula.formula
		# do we know an inhibition
		if not inhibition_formula: continue
		# ok, we know one
		original_formula = m.pdf.find_formula_with_name(rg.name)
		rid2inhib[ reaction.getId() ] = ( rg, inhibition_formula, original_formula )
	for reaction in m.sbmldoc.getModel().getListOfReactions():
	    if reaction.getId() not in rid2inhib: continue
	    for shift in [1,0.1,0.01,0.001]:
		print "Single:"+reaction.getId()
		( rg, inhibition_formula, original_formula ) = rid2inhib[ reaction.getId() ]
		newModel = m.target_identification_for_single_reaction(reaction,rg,original_formula,inhibition_formula)
		inhibitorname = reaction.getId()+"__i" # presumably the name
		newModel.parameter_values[inhibitorname] = newModel.parameter_values[inhibitorname] + shift
		new_species_values = solver.solver(newModel).steady_state
		challenge.append( ([new_species_values[x]-m.species_values[x] for x in m.species],[m.reactions.index(reaction.getId())]) )
		for reaction2 in [x for x in m.sbmldoc.getModel().getListOfReactions() if x.getId() != reaction.getId() and x.getId() in rid2inhib]:
		    if m.reactions.index(reaction.getId()) >= m.reactions.index(reaction2.getId()): continue
		    print "Dual:"+reaction.getId()+" "+reaction2.getId()
		    ( rg2, inhibition_formula2, original_formula2 ) = rid2inhib[ reaction2.getId() ]
		    newModel2 = newModel.target_identification_for_single_reaction(reaction2,rg2,original_formula2,inhibition_formula2)
		    inhibitorname2 = reaction2.getId()+"__i" # presumably the name
		    newModel2.parameter_values[inhibitorname] = newModel2.parameter_values[inhibitorname] + shift
		    newModel2.parameter_values[inhibitorname2] = newModel2.parameter_values[inhibitorname2] + shift
		    new_species_values2 = solver.solver(newModel2).steady_state
		    challenge.append( (scipy.array([new_species_values2[x]-m.species_values[x] for x in m.species]),[m.reactions.index(r.getId()) for r in [reaction,reaction2]]) )
	dsdv = m.mca_substrate_control
	# try to create datadir
	try:
	    os.mkdir(datadir)
	except OSError:
	    # dir exists
	    pass
	f=open(datafilename,"w")
	pickle.dump((challenge,dsdv),f)
	f.close()

    x = scipy.array([0,0,0,0,0])
    score = {}
    error_list = [0,0.01,0.02,0.03,0.04,0.05,0.08,0.1,0.15,0.2,0.25,0.3,0.4,0.5,0.75,1]
    #job_server = pp.Server()
    for change,solution in challenge*2000:
	starttime = datetime.datetime.now()
        error_and_solution = []
	for errorp in error_list:
	    thischange = scipy.array([x+errorp*x*scipy.randn() for x in change])
            show = False
	    thissolution = det_inhib(thischange,dsdv,4,use_pinv=1,verbose=0)
            #error_and_solution.append( (errorp,  job_server.submit(step_det_inhib,(thischange,dsdv,4,0,0,0,1,0),globals=globals())    ,thischange) )
            error_and_solution.append( (errorp,  det_inhib(thischange,dsdv,4,0,0,0,1,0)    ,thischange) )
        #error_and_solution = [(e,j(),t) for (e,j,t) in error_and_solution]
        for (errorp,thissolution,thischange) in error_and_solution:
	    if errorp not in score:
		score[errorp] = (0,0,0,0)
	    (right,wrong,unknownright,unknownwrong) = score[errorp]
            if type(thissolution) == type({}):
                show = False
                thissolution = thissolution[thissolution.keys()[0]]
                if thissolution == solution:
                    unknownright = unknownright + 1
                else:
                    unknownwrong = unknownwrong + 1
	    elif thissolution == solution:
		right = right + 1
	    else:
                show = True
		wrong = wrong + 1
            #if show:
            #    det_inhib(thischange,dsdv,4,use_pinv=1,verbose=1)
            #    print thischange
            #    print 'real',solution
            #    print 'guess',thissolution
            #    raw_input("go on?")
	    score[errorp] = (right,wrong,unknownright,unknownwrong)
	sk = score.keys()
        sk.sort()
	print "(Positive,Falsepositive,Falsenegative,Negative) , Estimated correctly, Estimated"
        for k in sk:
	    print str(k).ljust(20),score[k],
	    try:
		print int(float(score[k][0])/(score[k][0]+score[k][1])*100),
		print int(float(score[k][0]+score[k][1])/(score[k][0]+score[k][1]+score[k][2]+score[k][3])*100)
	    except ZeroDivisionError:
		print ""
        print datetime.datetime.now()-starttime
    

if __name__ == "__main__":

    import global_options
    go = global_options.global_options()
    go.initialize()
    go.set_verbose(10)
    #ie = InhibitorEstimation()
    #ie.load_model_from_file('models/susi.xml')
    #print ie.original_state_dic.keys()

    test_det_inhib()
