# Supplementary material for: TIde: a software for the systematic scanning of drug targets in kinetic network models
Source: BMC Bioinformatics. 2009 Oct 19;10:344. doi: 10.1186/1471-2105-10-344 (PMC2773792; doi:10.1186/1471-2105-10-344)
Supplement: Additional file 2 — TIde-1.2.1 source code. Contains the packed python source code of our tool. [file 1471-2105-10-344-S2.ZIP › TIde-1.2.1/model_compare.py]

#!/usr/bin/env python
import model,copy,simulation_data_handler,global_options

class model_compare:
    def __init__(self,model1,model2,shiftlist, signalling, level, investigate_reactions=[]):
        self.shiftlist = shiftlist
        self.signalling = signalling
        self.level = level
        self.investigate_reactions = investigate_reactions
	self.model1 = model.Model(filename=model1, level=self.level, signalling=self.signalling, shiftlist=self.shiftlist, investigate_reactions=self.investigate_reactions)
	self.model2 = model.Model(filename=model2, level=self.level, signalling=self.signalling, shiftlist=self.shiftlist, investigate_reactions=self.investigate_reactions)
	for m in [self.model1,self.model2]:
	    m.solve()
            m.set_parent_characteristics()
	    m.write_ai_to_tempfile()
    def set_aim_for_target_identification( self, aim ):
	self.model1.set_aim_for_target_identification( aim )
	self.model2.set_aim_for_target_identification( aim )
    def target_identification( self ):
        for model in [ self.model1, self.model2 ]:
            model.target_identification()
            model.write_ti_output()
            model.drop_sdh()
    def copy_sdh_elements(self,sdh1,sdh2,default_aim_sensitivity=1.0):
	for sd in sdh1.data:
	    if sd not in sdh2.data:
		sdc = copy.deepcopy(sd)
		sdc.set_aim_sensitivity(default_aim_sensitivity)
		sdh2.data.append( sdc )
    def compare_simulated_data( self, svgfilename ):
	self.sdh1 = self.model1.sdh.copy()
	self.sdh2 = self.model2.sdh.copy()
	self.copy_sdh_elements(self.sdh1,self.sdh2)
	self.copy_sdh_elements(self.sdh2,self.sdh1)
	self.commonsdh = self.sdh1.copy()
	for sd in self.commonsdh.data:
	    for sd2 in self.sdh2.data:
		if sd == sd2:
                    try:
                        sd.set_aim_sensitivity( (sd.get_aim_sensitivity()) / (sd2.get_aim_sensitivity()) )
                    except ZeroDivisionError:
                        sd.set_aim_sensitivity( sd.get_aim_sensitivity() * 1000000000 )
	# include the merged dotfile
	# self.commonsdh.write_svg( svgfilename )
        self.commonsdh.write_pdfs( svgfilename[:-4]+".pdf",colorclip=1 )
	

if __name__ == "__main__":
    import sys,optparse
    parser = optparse.OptionParser()
    parser.add_option("-f","--infiles",dest="filenames",help="reads from SBML file",metavar="SBMLFILE1.xml,SBMLFILE2.xml")
    parser.add_option("-a","--aim",dest="aim",help="defines the aim for the target identification",metavar="\"formula\"")
    parser.add_option("-i","--inhibitor_concentrations",dest="shiftlist",help="set the different strengths of inhibitions",metavar="\"0.1,1,10\"",default="0.1")
    parser.add_option("-s","--signal",dest="signalling",help="Performs special setups needed in order to simulate signalling models",action="store_true")
    parser.add_option("-l","--level",dest="level",help="defines how many inhibitors are allowed",metavar="\"number\"",default="1")
    parser.add_option("-v","--verbose",dest="verbose",help="sets the degree of verbosity",metavar="1to10")
    parser.add_option("-g","--investigate_only_reactions",dest="investigate_reactions",default="",metavar="reaction_1,reaction_4")
    parser.set_default("verbose",3)
    (options,args) = parser.parse_args()
    go = global_options.global_options()
    go.initialize()
    go.set_verbose(options.verbose)
    # parsing the arguments
    try:
        [file1,file2] = options.filenames.split(",")
    except:
        print "The option infiles (-f) is mandatory and has to be in the format SBMLFILE1.xml,SBMLFILE2.xml"
        sys.exit(1)
    irlist = [x for x in options.investigate_reactions.split(",") if len(x)>0]
    shiftlist = [float(x) for x in options.shiftlist.split(",")]


    mc = model_compare(file1, file2, shiftlist, options.signalling, int(options.level), irlist)
    mc.set_aim_for_target_identification( options.aim )
    mc.target_identification()
    mc.compare_simulated_data("./compare.svg")
