# Supplementary material for: TIde: a software for the systematic scanning of drug targets in kinetic network models
Source: BMC Bioinformatics. 2009 Oct 19;10:344. doi: 10.1186/1471-2105-10-344 (PMC2773792; doi:10.1186/1471-2105-10-344)
Supplement: Additional file 2 — TIde-1.2.1 source code. Contains the packed python source code of our tool. [file 1471-2105-10-344-S2.ZIP › TIde-1.2.1/model.py]

#!/usr/bin/env python
"""Class for holding the model structure of an SBML file."""

import copy,re,scipy,solver,rre_generator, additional_information_handler, os.path,os,numpy.linalg, simulation_data_handler, global_options,time,libsbml, string,random,function_manipulation

class Model:
    def __make_sbmldoc_available__(self,filename=None):
        """Currently not available, since parallel computing is disabled"""
        if not self.use_pp: return
        self.sbmldoc = libsbml.readSBMLFromString(self.__sbmldoc_string__)
        del self.__sbmldoc_string__
    def __hide_sbmldoc__(self):
        """Currently not available, since parallel computing is disabled"""
        if not self.use_pp: return
        self.__sbmldoc_string__ = libsbml.writeSBMLToString(self.sbmldoc)
        del self.sbmldoc
    def load_sbml(self,filename):
        self.filename = filename
        path = filename.split(os.sep)
        if len(path) == 1: path.insert(0,".")
        self.path_to_xmlfile = os.sep.join( path[:-1] )
        self.path_to_localfiles = self.path_to_xmlfile + os.sep +  ".".join( filename.split(os.sep)[-1].split(".")[:-1] )
        self.aih = additional_information_handler.additional_information_handler(self)
        if self.aih.exists:
            filename = self.aih.filename
            print "Reloading cached file"
        else:
            try:
                os.mkdir(self.path_to_localfiles)
            except OSError:
                # not necessary to create a new directory
                pass
        r = libsbml.SBMLReader()
        try:
            d = r.readSBML(filename)
        except IOError:
            print "Could not find file",filename
            return None
        return d
    def __get_working_filename__():
        return self.filename+".working.xml"
    def __get_sbml_element_from_list_by_name__(self,name,list):
        for e in list:
            if e.getId() == name:
                return e
        return None
    def __add_reaction_math_to_differential_equation__(self,math,species,dictionary,is_positive_summand=True):
        # test for constant
        species_reference = self.__get_sbml_element_from_list_by_name__(species,self.sbmldoc.getModel().getListOfSpecies())
        if species_reference.getConstant() or species_reference.getBoundaryCondition(): return dictionary
        if species not in dictionary:
            dictionary[ species ] = "0"
        if is_positive_summand:
            premath = " + "
        else:
            premath = " - "
        dictionary[ species ] = dictionary[ species ] + premath + math
        return dictionary
    def mathml2scipy(self,formula,replace_dictionary={}):
        formula = " "+formula+" "
        formula = self.function_definition_replace(formula)
        formula = self.assignment_rule_replace(formula)
        for key in rre_generator.scipy_replaces:
            formula = formula.replace( " "+key+" ", " scipy."+rre_generator.scipy_replaces[key]+" " )
        for key in replace_dictionary:
            formula = formula.replace( " "+key+" ", " "+str(replace_dictionary[key])+" " )
        return formula
    def assignment_rule_replace(self,formula):
        for ar in [ x for x in self.sbmldoc.getModel().getListOfRules() if x.isAssignment()]:
            if " "+ar.getVariable()+" " in formula:
                formula = formula.replace(" "+ar.getVariable()+" "," ( "+function_manipulation.include_spaces_in_formula(ar.getFormula())+" ) ")
        return formula
    def function_definition_replace( self,formula ):
        for fd in self.sbmldoc.getModel().getListOfFunctionDefinitions():
            if " "+fd.getId()+" " in formula:
                paramlist = []
                for i in range(fd.getNumArguments()):
                    paramlist.append( fd.getArgument(i).getName() )
                matchstring = "\s*"+fd.getId()+"\s*\("+ ",".join([".*"]*len(paramlist)) +"\)\s*"
                match = re.search(matchstring,formula)
                fd_formula = function_manipulation.include_spaces_in_formula(libsbml.formulaToString(fd.getMath().getRightChild()))
                while match:
                    matching = match.group(0)
                    vars_in_fd = [x.strip() for x in matching.split("(")[1].strip().strip(")").split(",")]
                    this_fd_formula = copy.deepcopy(fd_formula)
                    for paramindex in range(len(paramlist)):
                        this_fd_formula = this_fd_formula.replace(" "+paramlist[paramindex]+" "," "+vars_in_fd[paramindex]+" ")
                    formula = formula.replace(matching,this_fd_formula)

                    match = re.search(matchstring,formula)
                
        return formula
    def load_species(self):
        self.species = []
        self.species_values = {}
        for sbmlspecies in self.sbmldoc.getModel().getListOfSpecies():
            if sbmlspecies.getConstant() or sbmlspecies.getBoundaryCondition(): continue
            if sbmlspecies.isSetInitialConcentration():
                self.species_values[ sbmlspecies.getId() ] = sbmlspecies.getInitialConcentration()
            elif sbmlspecies.isSetInitialAmount():
                self.species_values[ sbmlspecies.getId() ] = sbmlspecies.getInitialAmount()
            else:
                self.species_values[ sbmlspecies.getId() ] = 0
            self.species.append( sbmlspecies.getId() )
        self.species.sort()
    def load_parameters(self):
        self.parameter_values = {}
        self.parameters = []
        for sbmlparameter in self.sbmldoc.getModel().getListOfParameters():
            self.parameter_values[ sbmlparameter.getId() ] = sbmlparameter.getValue()
            self.parameters.append( sbmlparameter.getId() )
        for compartment in self.sbmldoc.getModel().getListOfCompartments():
            self.parameter_values[ compartment.getId() ] = compartment.getSize()
            self.parameters.append( compartment.getId() )
        for reaction in self.sbmldoc.getModel().getListOfReactions():
            rname = reaction.getId()
            for parameter in reaction.getKineticLaw().getListOfParameters():
                newname = rname+"__"+parameter.getId()
                self.parameter_values[newname] = parameter.getValue()
                self.parameters.append( newname )
        for sbmlspecies in self.sbmldoc.getModel().getListOfSpecies():
            if sbmlspecies.getConstant() or sbmlspecies.getBoundaryCondition():
                if sbmlspecies.isSetInitialConcentration():
                    self.parameter_values[ sbmlspecies.getId() ] = sbmlspecies.getInitialConcentration()
                elif sbmlspecies.isSetInitialAmount():
                    self.parameter_values[ sbmlspecies.getId() ] = sbmlspecies.getInitialAmount()
                else:
                    self.parameter_values[ sbmlspecies.getId() ] = 0
                self.parameters.append( sbmlspecies.getId() )
        self.parameters.sort()
    def load_assignment_rules(self):
        self.assignment_rules = [] # has to be a list since it is ordered
        for ar in [x for x in self.sbmldoc.getModel().getListOfRules() if x.isAssignment()]:
            self.assignment_rules.append( (ar.getVariable(), function_manipulation.clean_up_formula( ar.getFormula() )) )
    def __add_stoichiometric_coefficient__(self,stoi_dic,reaction,substrate,coeff):
        if reaction not in stoi_dic:
            stoi_dic[reaction] = {}
        if substrate not in stoi_dic[reaction]:
            stoi_dic[reaction][substrate] = 0
        stoi_dic[reaction][substrate] = stoi_dic[reaction][substrate] + coeff
    def load_differential_equations(self):
        self.load_species()
        self.load_parameters()
        self.load_assignment_rules()
        self.differential_equations = {}
        for species in self.species:
            self.differential_equations[ species ] = "0"
        self.reaction_equations = {}
        self.reactions = []
        self.stoichiometry_dic = {}
        self.reaction_number = {}
        self.reaction2substrate2stoich = {}
        rnumber = 0
        for reaction in self.sbmldoc.getModel().getListOfReactions():
            self.reaction_number[reaction.getId()] = rnumber
            rnumber = rnumber + 1
            # get stoichiometry for participants
            s2s,m2s,p2s = {},{},{}
            for sr in reaction.getListOfReactants():
                if sr.getSpecies() in self.species:
                    s2s[ sr.getSpecies() ] = sr.getStoichiometry()
            for sr in reaction.getListOfModifiers():
                if sr.getSpecies() in self.species:
                    m2s[ sr.getSpecies() ] = 1
            for sr in reaction.getListOfProducts():
                if sr.getSpecies() in self.species:
                    p2s[ sr.getSpecies() ] = sr.getStoichiometry()
            self.reaction2substrate2stoich[ reaction.getId() ] = [ s2s, m2s, p2s ]
            if not reaction.isSetKineticLaw():
                print reaction.getId(),"has no Kinetic Law!"
                continue
            # acquiring parameters
            params = {}
            for p in reaction.getKineticLaw().getListOfParameters():
                ps = p.getId()
                params[ps] = reaction.getId()+"__"+ps
            # getting the formula
            f = reaction.getKineticLaw().getFormula()
            f = function_manipulation.include_spaces_in_formula( f )
            f = self.mathml2scipy( f, params )
            # adding it to the reaction equations
            self.reactions.append( reaction.getId() )
            self.reaction_equations[ reaction.getId() ] = f
            # appending it
            for s in reaction.getListOfReactants():
                self.differential_equations = self.__add_reaction_math_to_differential_equation__( str(s.getStoichiometry())+" * ( "+f+" ) ", s.getSpecies(), self.differential_equations, False )
                self.__add_stoichiometric_coefficient__(self.stoichiometry_dic, reaction.getId() , s.getSpecies(), - s.getStoichiometry() )
            for s in reaction.getListOfProducts():
                self.differential_equations = self.__add_reaction_math_to_differential_equation__( str(s.getStoichiometry())+" * ( "+f+" ) ", s.getSpecies(), self.differential_equations )
                self.__add_stoichiometric_coefficient__(self.stoichiometry_dic, reaction.getId() , s.getSpecies(), s.getStoichiometry() )
        self.reactions.sort()
        N = []
        for species in self.species:
            line = []
            for reaction in self.reactions:
                if species in self.stoichiometry_dic[reaction]:
                    coeff = self.stoichiometry_dic[reaction][species]
                else:
                    coeff = 0
                line.append( coeff )
            N.append(line)
        self.N = scipy.matrix(N)
        self.find_conservation_relations()

    def find_conservation_relations(self):
        "docstring for find_conservation_relations"
        # try to import a correct library for singular value decomposition
        self.conservation_relations = []
        if len(self.species) == 0 or len(self.reactions) == 0: return
        try:
            import scipy
            import scipy.linalg
            svdfunc = scipy.linalg.svd
        except ImportError:
            import numpy.linalg
            svdfunc = numpy.linalg.svd
        (u,s,v) = svdfunc(self.N)
        u = scipy.matrix(u)
        s = scipy.matrix(s)
        v = scipy.matrix(v)
        cutoff = max(self.N.shape)*s.max()*rre_generator.precision()()
        dimnull = len(self.species)-[x>cutoff for x in s.tolist()[0]].count(True)
        if dimnull == 0: return
        # else we have conservation relations
        conservation_rows = u[:,-dimnull:].round(int(-scipy.log10(cutoff)))
        for j in range(dimnull):
            conservationstring = " "
            for i in range(len(self.species)):
                if conservation_rows[i,j] != 0.0:
                    conservationstring += "+ ( "+str(conservation_rows[i,j])+ " * "+self.species[i]+" ) "
            result = function_manipulation.evaluate_clean_formula(conservationstring,self.species_values)
            conservationstring = " ( "+str(-result)+" ) "+conservationstring
            self.conservation_relations.append( conservationstring )
        
            
    def evaluate_formula(self,formula):
        # test for new module
        return function_manipulation.evaluate_general_formula(formula,[self.parameter_values,self.species_values])
        # end of new module test
        this_formula = copy.deepcopy(formula)
        for p in self.parameters:
            this_formula = this_formula.replace(" "+p+" "," "+str( self.parameter_values[p] )+" ")
        for s in self.species:
            this_formula = this_formula.replace(" "+s+" "," "+str( self.species_values[s] )+" ")
        return eval(this_formula)

    def __elasticities_for_list__(self, elasticity_dictionary, differential_equation_dictionary, value_dictionary, first_keys, second_keys):
        for key1 in first_keys:
            if key1 not in elasticity_dictionary: elasticity_dictionary[key1] = {}
            normal_change = self.evaluate_formula( differential_equation_dictionary[ key1 ] )
            for key2 in second_keys:
                value_dictionary[key2] = value_dictionary[key2] + self.small_value
                new_change = self.evaluate_formula( differential_equation_dictionary[ key1 ] )
                value_dictionary[key2] = value_dictionary[key2] - self.small_value
                elasticity_dictionary[key1][key2] = (new_change - normal_change) / self.small_value
        return elasticity_dictionary

    def compute_elasticities(self):
        self.elasticities_dic = {}
        self.elasticities_dic = self.__elasticities_for_list__(self.elasticities_dic,
                                                               self.differential_equations, self.parameter_values,
                                                               self.species, self.parameters)
        self.elasticities_dic = self.__elasticities_for_list__(self.elasticities_dic,
                                                               self.differential_equations, self.species_values,
                                                               self.species, self.species)
        self.elasticities_dic = self.__elasticities_for_list__(self.elasticities_dic,
                                                               self.reaction_equations, self.parameter_values,
                                                               self.reactions, self.parameters)
        self.elasticities_dic = self.__elasticities_for_list__(self.elasticities_dic,
                                                               self.reaction_equations, self.species_values,
                                                               self.reactions, self.species)
        substrate_elasticities = []
        parameter_elasticities = []
        for reaction in self.reactions:
            line = []
            for species in self.species:
                line.append( self.elasticities_dic[reaction][species] )
            substrate_elasticities.append(line)
            line = []
            for parameter in self.parameters:
                line.append( self.elasticities_dic[reaction][parameter] )
            parameter_elasticities.append(line)
        self.substrate_elasticities = scipy.matrix( substrate_elasticities )
        self.parameter_elasticities = scipy.matrix( parameter_elasticities )
    
    def __mca_to_dic__(self,dic,matrix,rownames,colnames):
        for i in range(len(rownames)):
            rowname = rownames[i]
            if rowname not in dic:
                dic[rowname] = {}
            for j in range(len(colnames)):
                colname = colnames[j]
                dic[rowname][colname] = matrix[i,j]
        return dic

    def mca(self):
        self.compute_elasticities()
        self.mca_coefficients = {}
        Jacobian = self.N*self.substrate_elasticities
        try:
            Inverse_Jacobian = Jacobian.getI()
        except Exception,inst: # catching numpy and scipy singular matrix errors
            if "ingular" in str(inst) and "atrix" in str(inst):
                # singular matrix error
                Inverse_Jacobian = numpy.linalg.linalg.pinv(Jacobian)
            elif "NaN" in str(inst):
                Inverse_Jacobian = scipy.nan * Jacobian
            else:
                # some other error
                raise
        self.mca_substrate_control = -Inverse_Jacobian * self.N
        self.mca_substrate_response = self.mca_substrate_control * self.parameter_elasticities
        self.mca_flux_control = scipy.eye(len(self.reactions)) - self.substrate_elasticities * Inverse_Jacobian * self.N
        self.mca_flux_response = self.mca_flux_control * self.parameter_elasticities
        
        self.mca_coefficients = self.__mca_to_dic__( self.mca_coefficients, self.mca_substrate_control, self.species, self.reactions )
        self.mca_coefficients = self.__mca_to_dic__( self.mca_coefficients, self.mca_substrate_response, self.species, self.parameters )
        self.mca_coefficients = self.__mca_to_dic__( self.mca_coefficients, self.mca_flux_control, self.reactions, self.reactions )
        self.mca_coefficients = self.__mca_to_dic__( self.mca_coefficients, self.mca_flux_response, self.reactions, self.parameters )

    def toPDF(self):
        if bool( self.global_options.get_property("write_pdfs") ):
            import draw_elasticities
            draw_elasticities.draw_elasticities( self.elasticities_dic, self.filename[:-4]+os.path.sep+"elasticities" )
            draw_elasticities.draw_elasticities( self.mca_coefficients, self.filename[:-4]+os.path.sep+"mca" )

    def solve(self):
        self.solver = solver.solver(self,signalling=self.signalling)
        self.species_values = self.solver.steady_state
        self.steady_state_fluxes = self.solver.steady_state_fluxes
        if self.is_root_model_instance:
            self.save_root_results()

    def dont_solve(self,parentModel):
        #self.solver = solver.solver(self,just_set_fluxes=True)
        #self.steady_state_fluxes = self.solver.steady_state_fluxes
        self.steady_state_fluxes = parentModel.steady_state_fluxes

    def set_parent_characteristics(self):
        if self.signalling:
            self.parent_tau = self.solver.tau
            self.parent_sigma = self.solver.sigma
            self.parent_amplitude = self.solver.amplitude
            self.parent_auc = self.solver.auc
            
    def write_ai_to_tempfile(self):
        self.aih.write_file(self.species_values)

    def write_ai_to_temptempfile(self):
        self.aih.write_file(self.species_values,"temp.xml")

    def mca_ss(self,similarity,parameters_to_be_modified=None):
        if not parameters_to_be_modified: parameters_to_be_modified = self.parameters
        self.mca2_coefficients = {}
        self.mca2_coefficients_normalized = {}
        for species in self.species+self.reactions:
            self.mca2_coefficients[species] = {}
            self.mca2_coefficients_normalized[species] = {}
        fast_estimated_parameter_number = len([x for x in parameters_to_be_modified if "__i" in x])
        for parameter,index in zip(parameters_to_be_modified,range(len(parameters_to_be_modified))):
            # REMOVE THIS LATER
            shortparameter = parameter.split("__")[1]
            if shortparameter != "i": continue
            # REMOVE UNTIL HERE
            self.parameter_values[parameter] = self.parameter_values[parameter] + similarity
            newsolver = solver.solver(self,signalling = self.signalling)
            new_species_values = newsolver.steady_state
            self.parameter_values[parameter] = self.parameter_values[parameter] - similarity
            # WARNING IF CHANGING THE WAY DIFFERENCES ARE RECORDED ALSO CHANGE IN THE TITRATION RECORDS
            # SEARCH FOR: TITRATION RECORDS
            for species in self.species:
                self.mca2_coefficients[species][parameter] = (new_species_values[species] - self.root_steady_state[species]) #/ similarity / self.shift_factor
                try:
                    self.mca2_coefficients_normalized[species][parameter] = self.mca2_coefficients[species][parameter] * self.parameter_values[parameter] / self.species_values[species]
                except ZeroDivisionError:
                    self.mca2_coefficients_normalized[species][parameter] = scipy.inf
                # setting the signal characteristics
                if self.signalling:
                    self.mca2_coefficients[species]["tau_"+parameter] = newsolver.tau[species] - self.root_tau[species]
                    self.mca2_coefficients[species]["sigma_"+parameter] = newsolver.sigma[species] - self.root_sigma[species]
                    self.mca2_coefficients[species]["amplitude_"+parameter] = newsolver.amplitude[species] - self.root_amplitude[species]
                    self.mca2_coefficients[species]["auc_"+parameter] = newsolver.auc[species] - self.root_auc[species]
            # evaluate the reaction velocity at this point
            for reaction in self.reactions:
                self.mca2_coefficients[reaction][parameter] = (newsolver.steady_state_fluxes[reaction] - self.root_steady_state_fluxes[reaction]) #/ similarity / self.shift_factor
                # normalize them
                try:
                    self.mca2_coefficients_normalized[reaction][parameter] = self.mca2_coefficients[reaction][parameter] * self.parameter_values[parameter] / self.steady_state_fluxes[reaction]
                except ZeroDivisionError:
                    self.mca2_coefficients_normalized[reaction][parameter] = scipy.inf
            self.global_options.status_bar("simdifparams",index,fast_estimated_parameter_number)

    def target_identification_for_single_reaction(self,reaction,rre,original_formula,inhibition_formula):
        """TI for a single reaction. commands are mca."""
        ti_new_parameters = []
        # get the parameters in the original formula
        parameters_for_orig_formula = {}
        compval = rre.pi.compatible_values
        for sbmlp in reaction.getKineticLaw().getListOfParameters():
            sbmlname = sbmlp.getId()
            val = sbmlp.getValue()
            try:
                parameters_for_orig_formula[ compval[ reaction.getId()+"__"+sbmlname ][0] ] = val
            except KeyError:
                # this might happen if the kinetic law contains a parameter which is not in the formula
                pass
        # replace species names in the inhibition formula
        my_inhibition_formula = function_manipulation.clean_up_formula(inhibition_formula.formula)
        for species in compval:
            if species not in [x.getId() for x in self.sbmldoc.getModel().getListOfSpecies()]:
                continue
            my_inhibition_formula = my_inhibition_formula.replace( " "+compval[species][0]+" "," "+species+"_replaced " )
        # load data
        d = libsbml.readSBMLFromString( libsbml.writeSBMLToString(self.sbmldoc) )
        if not self.signalling:
            # write the old steady state to the document in order to accelerate the finding of the steady state
            self.aih.__write_steady_state_values_to_document__(d,self.species_values)
        for nsr in d.getModel().getListOfReactions():
            if nsr.getId() == reaction.getId():
                newsbmlreaction = nsr
                break
        # renaming of original parameters
        for p in newsbmlreaction.getKineticLaw().getListOfParameters():
            pid = newsbmlreaction.getId()+"__"+p.getId()
            p.setId( compval[pid][0] )
        # add sbml stuff
        newparameters = list([(x,inhibition_formula.parameters[x]) for x in inhibition_formula.parameters.keys() if x not in original_formula.parameters])
        for key,val in newparameters:
            p=newsbmlreaction.getKineticLaw().createParameter()
            p.setId(key)
            p.setValue(val)
            # ti_new_parameters.append(newsbmlreaction.getId()+"__"+key) # Testing to remove the real parameters from the list of changeable parameters
        # create a compartment for the modifiers
        compartmentname = "TIdes_new_compartment"
        c=d.getModel().createCompartment()
        c.setId(compartmentname)
        c.setVolume(1)
        # same for the modifiers
        newmodifiers = list([(x,inhibition_formula.species[1][x]) for x in inhibition_formula.species[1].keys() if x not in original_formula.species[1]])
        for key,val in newmodifiers:
            s=d.getModel().createSpecies()
            newname = newsbmlreaction.getId()+"__"+key
            s.setId(newname)
            s.setInitialAmount(0)
            s.setCompartment(compartmentname)
            s.setBoundaryCondition(True)
            s.setConstant(True)
            sbmlmod = newsbmlreaction.createModifier( )
            sbmlmod.setSpecies(newname)
            my_inhibition_formula = my_inhibition_formula.replace(" "+key+" "," "+newname+"_replaced ")
            ti_new_parameters.append(newname)
        # including the volume of compartments
        my_inhibition_formula = function_manipulation.clean_up_formula(my_inhibition_formula)
        compartmentnames = [x.getId() for x in self.sbmldoc.getModel().getListOfCompartments()]
        for key,lis in compval.iteritems():
            if key not in compartmentnames: continue
            nameinformula = lis[0]
            my_inhibition_formula = my_inhibition_formula.replace(" "+nameinformula+" "," "+key+"_replaced ")
        # rename global parameters in the new formula
        for p in d.getModel().getListOfParameters():
            if p.getId() in compval:
                my_inhibition_formula = my_inhibition_formula.replace(" "+compval[p.getId()][0]+" "," "+p.getId()+"_replaced ")
        # finally setting the formula
        # perhaps replace the inhibitor
        # TODO: what has to be done to include a different inhibitor? ###################################################
        #if "inhibitor_for_target_identification" in dir(self):
        #    my_inhibition_formula = my_inhibition_formula.replace(" i "," "+self.inhibitor_for_target_identification+"_replaced ")
        

        my_inhibition_formula = function_manipulation.scipy2mathml( my_inhibition_formula )

        # delete all the replaced marks from the actual formula
        my_inhibition_formula = my_inhibition_formula.replace("_replaced "," ")

        newsbmlreaction.getKineticLaw().setFormula( my_inhibition_formula )

        # this looks a bit weird
        # but perhaps I want to create a new file that should remain in the file system
        tempdir =  "temp"+"".join( random.Random().sample(string.letters+string.digits,12) )
        tempfile = tempdir+".xml"
        w = libsbml.writeSBML(d,tempfile)
        newModel = Model(tempfile,False,level=self.level-1,reaction_leave_out_list=self.reaction_leave_out_list+[reaction.getId()], signalling = self.signalling, shiftlist=self.shiftlist,is_root_model_instance=False,investigate_reactions=self.investigate_reactions,estimate_inhibitor_concentration=None if not self.estimate_inhibitor_concentration else self.reduction_for_estimation,use_titration=self.use_titration)
        os.remove(tempfile)
        os.removedirs(tempdir)
        self.copy_aim(newModel)
        self.copy_params(newModel)
        self.copy_signalling_params(newModel)
        newModel.after_copy_functions()
        newModel.dont_solve(self)
        newModel.mca()
        newModel.ti_new_parameters = ti_new_parameters
        return newModel
        

    def copy_aim(self,newModel):
        # copy all variables that start with aim_formula to the new Model
        for var in [x for x in dir(self) if x.startswith("aim_formula")]:
            newModel.__dict__[var] = self.__dict__[var]

    def copy_signalling_params(self,newModel):
        if self.signalling:
            copyparams = ["parent_tau","parent_sigma","parent_amplitude","parent_auc"]
            for var in copyparams:
                newModel.__dict__[var] = self.__dict__[var]

    def copy_params(self,newModel):
        """Copies attributes from this model instance to a new Model.

        This should include all important parameters for the target identification. """
        copyparams = ["shift_factor","signalling","shiftlist","root_results_filename"]
        for var in copyparams:
            newModel.__dict__[var] = self.__dict__[var]

    def after_copy_functions(self):
        if not self.is_root_model_instance:
            self.load_root_results()


    def set_aim_for_target_identification(self,formula):
        """Currently only substrates and reactions are possible."""
        numbers = "1234567890"
        self.aim_formula = function_manipulation.include_spaces_in_formula( formula )
        # identify variables in the formula
        variables = []
        for possible_variable in self.aim_formula.split():
            # sort out non-variables
            if possible_variable[0] in numbers or possible_variable[0] in rre_generator.spacechars: continue
            if possible_variable not in variables: variables.append(possible_variable)
        self.aim_formula_variables = variables

    def set_inhibitor_for_target_identification(self,inhibitor):
        self.inhibitor_for_target_identification = inhibitor

    def compute_aim_fulfillment(self,doubledic):
        returndic = {}
        for var in self.aim_formula_variables:
            if var not in doubledic:
                import sys
                print "The variable",var,"defined in the AIM formula is not a valid variable."
                print "Please restrict yourself to the following set:"
                print "\t"+"\n\t".join( doubledic.keys() )
                sys.exit(1)
        # keys we want to add to the output
        # it is for adding the tau, sigma, amplitude and auc to the output
        keys = []
        for k in doubledic[self.aim_formula_variables[0]]:
            keys.append(k)
                
        # really do something
        for key in keys:
            if key not in self.ti_new_parameters:
                continue
            vals_for_this_key = {}
            for var in self.aim_formula_variables:
                vals_for_this_key[var] = doubledic[var][key]
            try:
                returndic[key] = function_manipulation.evaluate_general_formula( self.aim_formula, vals_for_this_key )
            except ZeroDivisionError:
                returndic[key] = scipy.inf
        return returndic

    def __identify_reaction__(self,safe_reaction,asTuple=False):
        """Function was included in order to test parallel programming on the reaction identification part."""
        self.__make_sbmldoc_available__()
        # if the reaction is safely pickled, unpickle it
        try:
            reaction = safe_reaction.unpickle()
        except AttributeError:
            reaction = safe_reaction
        # identify the reaction
        rg = rre_generator.rre_generator(self,reaction)
        rg.find_formula()
        self.global_options.condprint("Identified "+reaction.getId()+" as "+rg.name,"identified_reaction")
        if rg.pi.identical:
            self.global_options.condprint(rg.old_formula+"     corresponds to","identified_reaction")
            self.global_options.condprint(rg.corresponding_formula,"identified_reaction")
        if rg.name == 'unknown':
            # no reaction fits
            rg.add_formula_and_artificial_inhibition_to_known_formulas()
        rid = reaction.getId()
        rg.prepare_to_pickle()
        self.__hide_sbmldoc__()
        if asTuple:
            return (rid,(rg,self.pdf))
        else:
            return rg

    def compute_signal_characteristics(self,doubledic):
        reordered_doubledic = {}
        for key1,single in doubledic.iteritems():
            for key2,val in single.iteritems():
                for prepend in ["tau","sigma","amplitude","auc"]:
                    if key2.startswith(prepend+"_"):
                        if key2 not in reordered_doubledic:
                            reordered_doubledic[key2] = {}
                        reordered_doubledic[key2][key1] = val
        aim_fulfillment = {}
        for parameter in reordered_doubledic:
            local_parameters = {}
            for species in reordered_doubledic[parameter]:
                local_parameters[species] = reordered_doubledic[parameter][species]
            aim_fulfillment[parameter] = function_manipulation.evaluate_general_formula( self.aim_formula, local_parameters )
        return aim_fulfillment

    def __get_copasi_reactions_description__(self,newModel):
        """Should be called with the newest Model instance as a parameter from the unmodified model."""
        # get the inhibitor species
        inhibitor_name = newModel.ti_new_parameters[0]
        # set up the reaction variable
        reactions = []
        for r in newModel.reactions:
            [s2s,m2s,p2s] = self.reaction2substrate2stoich[r]
            m2s = copy.deepcopy(m2s) 
            formula = copy.deepcopy(function_manipulation.include_spaces_in_formula(newModel.reaction_equations[r]))
            # add the inhibitor and possible other modifiers as a modifier if it appears in the formula
            for modifier in newModel.species+[inhibitor_name]:
                if " "+modifier+" " in formula:
                    m2s[modifier] = 1
            for p,v in newModel.parameter_values.iteritems():
                # forget the inhibitor which does in copasi account as a metabolite
                if p == inhibitor_name: continue
                formula = formula.replace(" "+p+" "," "+str(v)+" ")
            reactions.append( [ r, s2s, p2s, m2s, formula, True ] )

        # add the inhibitor as a species into the copasi file
        copasi_species_values = copy.deepcopy( newModel.species_values )
        copasi_species_values[ inhibitor_name ] = 0

        copasi_species = copy.deepcopy(newModel.species)+[inhibitor_name]

        return [copasi_species,copasi_species_values,reactions,inhibitor_name]

    def __copy_global_options_module_to_global_namespace__(self):
        if self.use_pp:
            # the borg pattern global options is not useful for parallelpython things
            import global_options
            go = global_options.global_options()
            go.initialize_from_object(self.global_options)


    def __estimate_inhibitor_concentration__(self,newModel,inhibition_type):
        import copasisolver,copy,function_manipulation

        self.__copy_global_options_module_to_global_namespace__()

        [copasi_species,copasi_species_values,reactions,inhibitor_name] = self.__get_copasi_reactions_description__(newModel)

        # get the correct value for the aim
        current_val_dict = {}
        for d in [self.species_values,self.steady_state_fluxes]:
            for key in d:
                current_val_dict[key] = d[key]
        val = eval(self.aim_formula,current_val_dict)
        aim_value = self.reduction_for_estimation * val
        quality_factor = 0.001
        max_quality = quality_factor * abs(1.0-self.reduction_for_estimation)

        if self.use_titration:
            if self.global_options.get_property("solvertype") == "copasi":
                ce = copasisolver.copasititrator(copasi_species,copasi_species_values,reactions,False)
            elif self.global_options.get_property("solvertype") == "soslib":
                import soslib
                ce = soslib.SOStitrator(copasi_species,copasi_species_values,reactions,False)
            else:
                print "Titration only available for solvers copasi and soslib!!!"
                import sys
                sys.exit(1)
        else:
            ce = copasisolver.copasiestimator(copasi_species,copasi_species_values,reactions,False)
        result_of_estimation = ce.estimate_inhibitor_concentration(self.aim_formula.strip(),aim_value,inhibitor_name,max_quality)

        # add this to the sdh, if a solution is found
        newsdh = simulation_data_handler.simulation_data_handler(None) # this one is constructed explicitly without a model since it has to be pickled

        if abs(result_of_estimation)>1e-10:
            newsdh.add_data(inhibitor_name,"estimation_"+inhibition_type,0,self.reduction_for_estimation,result_of_estimation)
        return newsdh

                
    def __simulate_for_shift__(self,newModel,shift,inhibition_type,of,number):
        self.__make_sbmldoc_available__()
        newModel.__make_sbmldoc_available__()
        self.global_options.status_bar("simdifshifts",of,number)

        self.__copy_global_options_module_to_global_namespace__()

        newsdh = simulation_data_handler.simulation_data_handler(None) # this one is constructed explicitly without a model since it has to be pickled
        if not self.estimate_inhibitor_concentration:
            # if the titration is used
            if self.use_titration:
                import copasisolver
                # get species,species_values,and reactions instances
                [copasi_species,copasi_species_values,reactions,inhibitor_name] = self.__get_copasi_reactions_description__(newModel)
                if self.global_options.get_property("solvertype") == "copasi":
                    ct = copasisolver.copasititrator(copasi_species,copasi_species_values,reactions,self.signalling,inhibition_type=inhibition_type)
                elif self.global_options.get_property("solvertype") == "soslib":
                    import soslib
                    ct = soslib.SOStitrator(copasi_species,copasi_species_values,reactions,self.signalling,inhibition_type=inhibition_type)
                else:
                    print "Titration only available for solvertypes copasi and soslib!"
                    import sys
                    sys.exit(1)
                ct.get_titration_data(inhibitor_name,self.aim_formula.strip(),shift)
                # TITRATION RECORDS
                # modify them to contain the difference rather than the absolute values
                new_values = {}
                for dic in [newModel.root_steady_state,newModel.root_steady_state_fluxes]:
                    for key in dic:
                        new_values[key] = dic[key]
                root_aim_value = eval(self.aim_formula,new_values)
                # substract all the values from the simulation data handler
                for sd in ct.sdh.data:
                    sd.set_aim_sensitivity( sd.get_aim_sensitivity() - root_aim_value )
                newsdh.integrate_sdh( ct.sdh )
            else:
                # do the MCA analysis on this model
                newModel.mca_ss(shift,newModel.ti_new_parameters)
                af = newModel.compute_aim_fulfillment(newModel.mca2_coefficients)
                for p in newModel.ti_new_parameters:
                    if p in af:
                        newsdh.add_data(p,inhibition_type,0,shift,af[p])

        if self.signalling:
            af2 = self.compute_signal_characteristics(newModel.mca2_coefficients)
            for p in af2:
                newsdh.add_data( p, inhibition_type, 0, shift, af2[p] )

        if newModel.level > 0:
            possible_new_filename = self.path_to_localfiles+os.sep+newModel.ti_new_parameters[0]+"."+str(shift).replace(".","_")+"."+inhibition_type+".xml"
            # changing the parameters in the libsbml document
            parameterids = [x.getId() for x in newModel.sbmldoc.getModel().getListOfParameters()]
            speciesids = [x.getId() for x in newModel.sbmldoc.getModel().getListOfSpecies()]
            for p in newModel.ti_new_parameters:
                if p in parameterids:
                    sbmlelem = newModel.sbmldoc.getModel().getParameter(p)
                    getfunc = sbmlelem.getValue
                    setfunc = sbmlelem.setValue
                elif p in speciesids:
                    sbmlelem = newModel.sbmldoc.getModel().getSpecies(p)
                    if sbmlelem.isSetInitialAmount():
                        getfunc = sbmlelem.getInitialAmount
                        setfunc = sbmlelem.setInitialAmount
                    else:
                        getfunc = sbmlelem.getInitialConcentration
                        setfunc = sbmlelem.getInitialConcentration
                setfunc( getfunc() + shift )
            # writing out the file
            libsbml.writeSBML(newModel.sbmldoc,possible_new_filename)
            # and changing them back
            for p in newModel.ti_new_parameters:
                if p in parameterids:
                    sbmlelem = newModel.sbmldoc.getModel().getParameter(p)
                    getfunc = sbmlelem.getValue
                    setfunc = sbmlelem.setValue
                elif p in speciesids:
                    sbmlelem = newModel.sbmldoc.getModel().getSpecies(p)
                    if sbmlelem.isSetInitialAmount():
                        getfunc = sbmlelem.getInitialAmount
                        setfunc = sbmlelem.setInitialAmount
                    else:
                        getfunc = sbmlelem.getInitialConcentration
                        setfunc = sbmlelem.getInitialConcentration
                setfunc( getfunc() - shift )
            # the level information and the reaction_leave_out_list are already updated during the creation of newModel
            levelBelowModel = Model(possible_new_filename,True,newModel.level,newModel.reaction_leave_out_list,signalling = self.signalling, shiftlist = self.shiftlist, is_root_model_instance=False, investigate_reactions=self.investigate_reactions,estimate_inhibitor_concentration=None if not self.estimate_inhibitor_concentration else self.reduction_for_estimation,use_titration=self.use_titration)
            levelBelowModel.multiply_shift_factor(shift)
            levelBelowModel.dont_solve(newModel)
            newModel.copy_params(levelBelowModel)
            newModel.copy_signalling_params(levelBelowModel)
            levelBelowModel.after_copy_functions()
            #levelBelowModel.write_ai_to_tempfile() # do not save the steady state
            levelBelowModel.set_aim_for_target_identification(self.aim_formula)
            levelBelowModel.target_identification()
            levelBelowModel.write_ti_output()
            levelBelowModel.drop_sdh()
            

        self.__hide_sbmldoc__ ()
        newModel.__hide_sbmldoc__()
        return newsdh

    def target_identification(self):
        import rre_generator,sboreader,pre_defined_formulas,sbmlpickle,datetime
        """Runs through all reactions, replaces them with inhibitory kinetics."""
        self.pdf = pre_defined_formulas.pre_defined_formulas()
        self.sdh = simulation_data_handler.simulation_data_handler(self.filename)
        rglist = []


        if self.use_pp:
            import pp
            # get pp servers
            servers = []
            f = file("servers","r")
            for l in f:
                if l.startswith("#"): continue
                servers.append(l.split(",")[1])
            f.close()
            # read secret file
            try:
                f = open("secret","r")
                secret = f.readlines()[0]
                f.close()
            except:
                import sys
                print "Please create a file calles \"secret\" with one long string in the first line."
                sys.exit(1)

            print "starting servers",servers
            job_server = pp.Server(ppservers=tuple(servers),secret=secret)
            #job_server = pp.Server()
        safe_reactions = [sbmlpickle.sbmlpickle(reaction) for reaction in self.sbmldoc.getModel().getListOfReactions()]
        self.__hide_sbmldoc__()
        for reaction in safe_reactions:
            # REMOVED UNTIL FIXED
            #if self.use_pp:
            #    rglist.append( job_server.submit( self.__identify_reaction__ , ( reaction, True ),globals=globals() ) )
            #else:
                rglist.append(self.__identify_reaction__(reaction,True))
        self.__make_sbmldoc_available__()
        # REMOVE UNTIL FIXED
        #if self.use_pp:
        #    rglist = [job() for job in rglist]
        rid2rg=dict(rglist)
        rglist = []

        # modify the shiftlist for the titration experiment
        if self.use_titration:
            shiftlist = [(max(self.shiftlist),0)] if not self.estimate_inhibitor_concentration else []
        else:
            shiftlist = zip(self.shiftlist,range(len(self.shiftlist)))
        
        len_shiftlist = len(shiftlist)
        # in the next step we want to consider only reaction with a higher reaction number than the ones already tried out
        minimum_reaction_number = max([self.reaction_number[rid] for rid in self.reaction_leave_out_list]+[-1])
        for rid in [r.getId() for r in self.sbmldoc.getModel().getListOfReactions()]:
            ###if rid in self.reaction_leave_out_list: continue # leave out this reaction
            if self.reaction_number[rid] <= minimum_reaction_number: continue # leave out reactions which have a lower id than the ones already tried out
            if len(self.investigate_reactions)>0:
                if rid not in self.investigate_reactions:
                    continue
            (rg,pdf) = rid2rg[rid]
            self.pdf.integrate(pdf)
            for inhibition_type in pre_defined_formulas.inhibition_types:
                inhibition_formula = self.pdf.get_inhibition_formula_for_name(rg.name,inhibition_type)
                # do we know an inhibition
                if not inhibition_formula: continue
                # ok, we know one
                self.global_options.condprint("Found "+inhibition_type+" inhibition for "+rid,"identified_reaction")
                original_formula = self.pdf.find_formula_with_name(rg.name)
                reaction = self.sbmldoc.getModel().getReaction(rid)
                newModel = self.target_identification_for_single_reaction(reaction,rg,original_formula,inhibition_formula)
                if not self.estimate_inhibitor_concentration:
                    af = newModel.compute_aim_fulfillment(newModel.mca_coefficients)
                    for p in newModel.ti_new_parameters:
                        if p in af:
                            self.sdh.add_data(p,inhibition_type,0,0,af[p])
                self.__hide_sbmldoc__()
                newModel.__hide_sbmldoc__()
                if self.estimate_inhibitor_concentration:
                    if self.use_pp:
                        rglist.append( job_server.submit( self.__estimate_inhibitor_concentration__, (newModel,inhibition_type), modules=("global_options",),globals=globals() ) )
                    else:
                        rglist.append( self.__estimate_inhibitor_concentration__(newModel,inhibition_type) )
                for shift,index in shiftlist:
                    if self.use_pp:
                        rglist.append( job_server.submit( self.__simulate_for_shift__, (newModel,shift,inhibition_type,index,len_shiftlist), modules=("global_options",),globals=globals() ) )
                    else:
                        rglist.append( self.__simulate_for_shift__(newModel,shift,inhibition_type,index,len_shiftlist) )
                newModel.__make_sbmldoc_available__()
                self.__make_sbmldoc_available__()
        if self.use_pp:
            newrglist = []
            rglen = len(rglist)
            index = 0
            for job in rglist:
                index = index + 1
                newrglist.append( job() )
                self.global_options.status_bar("ppjobid",index,rglen)
            job_server.print_stats()
            rglist = newrglist
        for sdh in rglist:
            self.sdh.integrate_sdh(sdh)
                


    def write_ti_output(self):
        # repeat writing the pdfs in case of an error
        try:
            if self.global_options.get_property("write_pdfs"):
                self.sdh.write_pdfs(self.path_to_localfiles+os.sep+"global.pdf")
        except IOError,inst:
            print inst
            print inst.args
            print "Problem with the pdf writing."
            self.global_options.unset_property("write_pdfs")
        try:
            if not self.signalling:
                self.sdh.write_svg(self.path_to_localfiles+os.sep+"global.svg")
        except IOError:
            print "Problem with the svg writing"
        except (ValueError, TypeError):
            print "Problem with the svg writing. perhaps a strange value in the SDH."

    def drop_sdh(self):
        self.sdh.drop(self.path_to_localfiles+os.sep+"sdh")

    def load_sdh(self):
        self.sdh = simulation_data_handler.load_sdh(self.path_to_localfiles+os.sep+"sdh")

    def multiply_shift_factor(self,val):
        self.shift_factor = self.shift_factor * val

    def save_root_results(self):
        root_res = simulation_data_handler.root_results(self.signalling)
        root_res.save(self)
        self.root_results_filename = root_res.filename

    def load_root_results(self):
        root_res = simulation_data_handler.root_results(self.signalling)
        root_res.load(self,self.root_results_filename)

    def __init__(self,filename=None,reload=True,level=1,reaction_leave_out_list=[],signalling=False,shiftlist=[0.1],is_root_model_instance=True,investigate_reactions=[],estimate_inhibitor_concentration=None,use_titration=False):
        """Filename can also be a libsbml.Document()."""
        self.level = level
        self.reaction_leave_out_list = reaction_leave_out_list
        self.global_options = global_options.global_options()
        self.use_pp = bool( self.global_options.get_property( "use_parallel" ) )
        self.reload_cached_file = reload
        self.shift_factor = 1.0
        self.use_titration = use_titration
        self.signalling = signalling
        self.shiftlist = shiftlist
        self.is_root_model_instance = is_root_model_instance
        self.investigate_reactions = investigate_reactions
        self.estimate_inhibitor_concentration = (estimate_inhibitor_concentration != None)
        if self.estimate_inhibitor_concentration:
            self.reduction_for_estimation = float(estimate_inhibitor_concentration)
            # forcing other variables
            self.level = 1
            self.shiftlist = []
        # if the filename is a string containing xml then convert it to a libsbml document
        if type(filename) == type("") and filename.startswith( "<?xml" ):
            filename = libsbml.readSBMLFromString(filename)
        if not filename:
            self.sbmldoc = libsbml.SBMLDocument()
            self.filename = "test.xml"
            self.sbmldoc.createModel()
        elif type(filename) == type(""):
            self.sbmldoc = self.load_sbml(filename)
        else:
            # filename is a libsbml instance or something
            self.sbmldoc = filename.getSBMLDocument()
            self.filename = False
        self.small_value = 10e-6
        self.load_differential_equations()

if __name__ == "__main__":
    import sys,optparse,datetime
    start = datetime.datetime.now()
    parser = optparse.OptionParser()
    parser.add_option("-f","--infile",dest="filename",help="reads from SBML file",metavar="SBMLFILE.xml")
    parser.add_option("-a","--aim",dest="aim",help="defines the aim for the target identification",metavar="\"formula\"")
    parser.add_option("-i","--inhibitor_concentrations",dest="shiftlist",help="set the different strengths of inhibitions",metavar="\"0.1,1,10\"",default="0.1")
    parser.add_option("-s","--signal",dest="signalling",help="Performs special setups needed in order to simulate signalling models",action="store_true")
    parser.add_option("-l","--level",dest="level",help="defines how many inhibitors are allowed",metavar="\"number\"",default="1")
    parser.add_option("-v","--verbose",dest="verbose",help="sets the degree of verbosity",metavar="1to10")
    parser.add_option("-n","--notargetidentification",dest="ti",action="store_false",default=True,help="skips the target identification")
    parser.add_option("-g","--investigate_only_reactions",dest="investigate_reactions",default="",metavar="reaction_1,reaction_4")
    parser.add_option("-e","--estimate_inhibitor_concentration",dest="estimate_inhibitor_concentration",default=None,metavar="0.05",help="Estimate the inhibitor concentration for a flux or a concentration reduction / increase to this factor")
    parser.add_option("-t","--use_titration",dest="use_titration",default=False,action="store_true",help="Use simulated titrations to determine inhibition effects or inhibitor concentrations for certain effects.")
    parser.set_default("verbose",3)
    (options,args) = parser.parse_args()
    go = global_options.global_options()
    go.initialize()
    go.set_verbose(options.verbose)
    if not options.filename:
        print "Please set the filename"
        sys.exit(1)
    shiftlist = [float(x) for x in options.shiftlist.split(",")]
    irlist = [x for x in options.investigate_reactions.split(",") if len(x)>0]
    m = Model(options.filename,level=int(options.level),signalling=options.signalling,shiftlist=shiftlist,investigate_reactions=irlist,estimate_inhibitor_concentration=options.estimate_inhibitor_concentration,use_titration=options.use_titration)
    # check if an aim is set
    sbml_reactions_list = [r.getId() for r in m.sbmldoc.getModel().getListOfReactions()]
    if not options.aim:
        print "Please set the aim"
        print m.species
        print sbml_reactions_list
        sys.exit(1)
    # check whether the investigate_reactions list contains only reaction which are present in the sbml file
    irl_broken = False
    for rid in irlist:
        if rid not in sbml_reactions_list:
            print rid,"from your investigate reactions list is not present in the sbml file"
            irl_broken = True
    if irl_broken:
        sys.exit(1)
    m.solve()
    m.set_parent_characteristics()
    m.write_ai_to_tempfile()
    m.set_aim_for_target_identification(options.aim)
    m.mca()
    m.toPDF()
    if options.ti:
        m.target_identification()
        m.write_ti_output()
        m.drop_sdh()
    print "Total time:",datetime.datetime.now() - start
