# Supplementary material for: TIde: a software for the systematic scanning of drug targets in kinetic network models
Source: BMC Bioinformatics. 2009 Oct 19;10:344. doi: 10.1186/1471-2105-10-344 (PMC2773792; doi:10.1186/1471-2105-10-344)
Supplement: Additional file 2 — TIde-1.2.1 source code. Contains the packed python source code of our tool. [file 1471-2105-10-344-S2.ZIP › TIde-1.2.1/pdfplot.py]

#!/usr/bin/env python

from pyx import *
import sys,simulation_data_handler,re

text.set(mode="latex")
text.preamble(r"\usepackage{helvet}")

possible_colors = [eval("color.cmyk."+x) for x in dir(color.cmyk) if x[0].isupper() and x != "White"]*100

class lists(graph.data._data):

    defaultstyles = [graph.style.symbol()]

    def __init__(self, title="user provided lists", **columns):
        self.columns = columns
        self.columnnames = columns.keys()
        self.title = title


class sdhplot:
    def __init__(self,do_activator_inhibitor_separation=True,xtitle="effective inhibitor concentration",ytitle=r"$\Delta$\textit{aim}",xlog=True,ylog=False,xmin=False,xmax=False,regex_string="."):
        self.name2dict = {}
        self.do_activator_inhibitor_separation = do_activator_inhibitor_separation
        self.xtitle = xtitle
        self.ytitle = ytitle
        self.xlog = xlog
        self.ylog = ylog
        self.xmin = xmin
        self.xmax = xmax
        self.regex = re.compile(regex_string)
    def shorten_name(self,name):
        name = name.replace("_"," ")
        replacies = {" i ":" "," titration ":" "," noncompetitive":" n"," competitive":" c"," kocompetitive":" k"," uncompetitive":" u"," activation":" a"}
        for fro,tom in replacies.iteritems():
            name = name.replace(fro,tom)
        name = name.replace("  "," ")
        return name
    def add_sd(self,sd):
        name = sd.variable+"_"+sd.inhibition_type
        name = self.shorten_name(name)
        x = sd.variable_delta
        y = sd.aim_sensitivity
        if name not in self.name2dict:
            self.name2dict[name] = {}
        self.name2dict[name][x]=y
    def add_sdh(self,sdh):
        if type(sdh) == type(""):
            sdh = simulation_data_handler.load_sdh(sdh)
        for sd in sdh.data:
            self.add_sd(sd)
    def write(self,outfile):
        if self.xlog:
            xaxis = graph.axis.axis.logarithmic(title=self.xtitle)
        else:
            xaxis = graph.axis.axis.linear(title=self.xtitle)
        if self.ylog:
            yaxis = graph.axis.axis.logarithmic(title=self.ytitle)
        else:
            yaxis = graph.axis.axis.linear(title=self.ytitle)
        gu = graph.graphxy(width=10,key=graph.key.key(pos="tl", dist=0.1,border=0.1),x=xaxis,y=yaxis)
        gl = graph.graphxy(width=10,key=graph.key.key(pos="bl", dist=0.1,border=0.1),x=xaxis,y=yaxis)
        i = -1
        for name,d in self.name2dict.iteritems():
            # check for regex
            if not self.regex.search(name):
                continue
            i=i+1
            x = [z for z in d.keys() if z > 0.0 or not self.xlog]
            x.sort()
            if len(x)<2: continue
            
            # check for min and max
            if self.xmin:
                x = [z for z in x if z>self.xmin]
            if self.xmax:
                x = [z for z in x if z<self.xmax]
                
            y = [d[z] for z in x]
            
            g = gu if len([z for z in y if z > y[0]]) > len(y)*0.5 else gl
            if not self.do_activator_inhibitor_separation:
                f = gu
            g.plot(lists(x=x, y=y,title=name),[graph.style.line([possible_colors[i]])])
        if self.do_activator_inhibitor_separation:
            try:
                gu.writePDFfile(outfile+"a")
            except RuntimeError:
                print "Pdf of positive effects not written"
            try:
                gl.writePDFfile(outfile+"i")
            except RuntimeError:
                print "Pdf of negative effects not written"
        else:
            try:
                gu.writePDFfile(outfile)
            except RuntimeError:
                print "Pdf not written"

if __name__ == "__main__":
    import optparse
    parser = optparse.OptionParser()
    parser.add_option("-r","--range",dest="range",help="defines the range of the x axis",metavar="1,100",default="False,False")
    parser.add_option("-x","--regular_expression",dest="regex",help="plot only variables with this regex",metavar=".",default=".")
    (options,args) = parser.parse_args()
    [xmin,xmax] = eval("["+options.range+"]")
    sp = sdhplot(xmin=xmin,xmax=xmax,regex_string=options.regex)
    sp.add_sdh(sys.argv[1])
    sp.write(sys.argv[1])
