# Supplementary material for: TIde: a software for the systematic scanning of drug targets in kinetic network models
Source: BMC Bioinformatics. 2009 Oct 19;10:344. doi: 10.1186/1471-2105-10-344 (PMC2773792; doi:10.1186/1471-2105-10-344)
Supplement: Additional file 2 — TIde-1.2.1 source code. Contains the packed python source code of our tool. [file 1471-2105-10-344-S2.ZIP › TIde-1.2.1/pre_defined_formulas.py]

#!/usr/bin/env python

import copy,re,function_manipulation

inhibition_types = ['competitive','uncompetitive','noncompetitive','activation','kocompetitive']
#inhibition_types = ['noncompetitive']

volume_name = "vvvolume"

class pre_defined_formula:
      def __init__(self,name,formula,parameters,species,sboid=None,sboparameterids=None):
          self.name = name
          self.formula = formula
          self.__safe_formula__ = function_manipulation.include_spaces_in_formula(self.formula)
          self.sboid = sboid
          self.parameters = dict(zip(parameters,[1]*len(parameters)))
          self.parameters2sbo = dict(zip(parameters,sboparameterids) if sboparameterids else zip(parameters,[None]*len(parameters)))
          self.species = [dict(zip(x,[1]*len(x))) for x in species]
          self.set_numvariables()
      def set_numvariables(self):
          self.numvariables = len(self.parameters)+sum([len(x) for x in self.species])
          vars_in_formula = []
          [[vars_in_formula.append(x) for x in dic if " "+x+" " in self.__safe_formula__ and not x in vars_in_formula] for dic in [self.parameters]+self.species]
          self.numvariables_in_formula = len(vars_in_formula)
      def __repr__(self):
          return self.name+":"+self.formula+" "+str(self.parameters)+" "+str(self.species)

class pre_defined_formulas(object):
      __borg_dict = {}
      def __new__(cls,*a,**k):
            inst = object.__new__(cls,*a,**k)
            inst.__dict__ = cls.__borg_dict
            if not "formulas" in inst.__dict__: inst.initialize()
            return inst

      def initialize(self):
            self.inhibition_links = {}
            self.formulas = []
            self.numvariables2formulas = {}

            import flat_formula_database_parser
            ffdp = flat_formula_database_parser.flat_formula_database_parser()
            for f in ffdp.formula_definitions:
                  self.formulas_append( pre_defined_formula(f.name,f.formula,f.parameters,[f.substrates,f.modifiers,f.products]) )
            for l in ffdp.links:
                  self.link_inhibition_to_formula(l.original_name,l.inhibition_type,l.inhibition_name)
            del ffdp


      def __create_artificial_noncompetitive_inhibition__(self,formula):
            name_appendix = ", artificial noncompetitive inhibition"
            myf = copy.deepcopy(formula)
            myf.name = myf.name + name_appendix
            myf.formula = " ( "+myf.formula+" ) * ( 1 / ( 1 + i/ki ) ) "
            myf.parameters["ki"]=1
            myf.species[1]["i"]=1
            myf.set_numvariables()
            return myf

      def add_artificial_noncompetitive_inhibitions(self):
            newforms = []
            for f in self.formulas:
                  if "inhibition" in f.name: continue
                  myf = self.__create_artificial_noncompetitive_inhibition__(f)
                  if self.contains_formula(myf): continue
                  newforms.append(myf)
                  # adding the link
                  self.link_inhibition_to_formula(f.name,"noncompetitive",myf.name)
            for f in newforms:
                  self.formulas_append(f)

      def __create_artificial_activation__(self,formula):
            name_appendix = ", artificial activation inhibition" # do not change the name, inhibition has to be in it
            myf = copy.deepcopy(formula)
            myf.name = myf.name + name_appendix
            myf.formula = " ( "+myf.formula+" ) * ( 1 + i/ki ) "
            myf.parameters["ki"]=1
            myf.species[1]["i"]=1
            myf.set_numvariables()
            return myf

      def add_artificial_activation_inhibitions(self):
            newforms = []
            for f in self.formulas:
                  if "inhibition" in f.name: continue
                  myf = self.__create_artificial_activation__(f)
                  if self.contains_formula(myf): continue
                  newforms.append(myf)
                  # adding the link
                  self.link_inhibition_to_formula(f.name,"activation",myf.name)
            for f in newforms:
                  self.formulas_append(f)

      def add_artificial_inhibitions(self):
            self.add_artificial_noncompetitive_inhibitions()
            self.add_artificial_activation_inhibitions()

      def contains_formula(self,formula):
            return formula.name in [x.name for x in self.formulas]
      
      def add_volume(self):
            name_appendix_with_volume = ", including volume"
            newforms = []
            for f in self.formulas:
                  if "volume" in f.name: continue
                  myf = copy.deepcopy(f)
                  myf.name = myf.name + name_appendix_with_volume
                  myf.formula = " "+volume_name+" * ( "+myf.formula+" )"
                  myf.parameters[volume_name] = 1
                  myf.set_numvariables()
                  newforms.append(myf)
            for f in newforms:
                  self.formulas_append(f)
            # adding the volume thing to the inhibitions
            for [n1,i,n2] in self.get_list_of_all_inhibitions():
                  if name_appendix_with_volume in n1: continue
                  self.link_inhibition_to_formula(n1+name_appendix_with_volume,i,n2+name_appendix_with_volume)
                  

      def add_more_products_to_irreversible_reactions(self):
            """Adds 1 to 4 products to every reaction without products which is irreversible and no degradation."""
            newforms = []
            for f in self.formulas:
                  if 'rreversible' in f.name and not 'egrad' in f.name and len(f.species[2]) == 0:
                        for numspec in range(1,5):
                              myf = copy.deepcopy(f)
                              myf.name += ", "+repr(numspec)+" Product"+"s"*(numspec>1)
                              for i in range(numspec):
                                    myf.species[2]["p"+str(i+1)] = 1
                              myf.set_numvariables()
                              newforms.append(myf)
            for f in newforms:
                  self.formulas_append(f)
            ####################### TODO: link the inhibitions for the new formulas

      def find_formula_with_name(self,name):
            for f in self.formulas:
                  if f.name == name: return f
            return None

      def find_formula_with_sboterm(self,sboterm):
            for f in self.formulas:
                  if f.sboid == sboterm: return f
            return None

      def formulas_append(self,pdf):
            if pdf.name in [x.name for x in self.formulas]: return
            self.formulas.append(pdf)
            numvariables_key = pdf.numvariables
            if pdf.numvariables not in self.numvariables2formulas:
                  self.numvariables2formulas[numvariables_key] = []
            self.numvariables2formulas[numvariables_key].append(pdf)

      def link_inhibition_to_formula(self,name1,itype,name2):
            if name1 not in self.inhibition_links:
                  self.inhibition_links[name1] = {}
            self.inhibition_links[name1][itype] = name2

      def integrate(self,other_pdfs):
            # first integrate the formula
            formula_names = [x.name for x in self.formulas]
            for pdf in other_pdfs.formulas:
                  if pdf.name not in formula_names:
                        self.formulas_append(pdf)
            # second integrate inhibition links
            for name1 in other_pdfs.inhibition_links:
                  if name1 not in self.inhibition_links:
                        self.inhibition_links[name1] = {}
                  for itype,name2 in other_pdfs.inhibition_links.iteritems():
                        if itype not in self.inhibition_links[name1]:
                              self.link_inhibition_to_formula(name1,itype,name2)

      def get_inhibition_formula_for_name(self,name,itype):
            if name not in self.inhibition_links: return None
            if itype not in self.inhibition_links[name]: return None
            return self.find_formula_with_name(self.inhibition_links[name][itype])

      def get_list_of_all_inhibitions(self):
            l = []
            for n1 in self.inhibition_links:
                  for i in self.inhibition_links[n1]:
                        n2 = self.inhibition_links[n1][i]
                        l.append( [n1,i,n2] )
            return l


if __name__ == "__main__":
      pdf = pre_defined_formulas()
