# Supplementary material for: TIde: a software for the systematic scanning of drug targets in kinetic network models
Source: BMC Bioinformatics. 2009 Oct 19;10:344. doi: 10.1186/1471-2105-10-344 (PMC2773792; doi:10.1186/1471-2105-10-344)
Supplement: Additional file 2 — TIde-1.2.1 source code. Contains the packed python source code of our tool. [file 1471-2105-10-344-S2.ZIP › TIde-1.2.1/rre_generator.py]

#!/usr/bin/env python

import copy,scipy,model,sboreader,pre_defined_formulas,sys,re,libsbml,function_manipulation

spacechars = "()+-*/,"
scipy_replaces = {"log":"log","exp":"exp","pow":"power","power":"power","max":"maximum"}
scipy_non_numbers = ["inf","nan"]
epsilon = 0.000000001
scientific_notation_pattern = re.compile("(\d\.)?\d*(e)\s(\+|-)\s\d{2,3}")
number_of_function_evaluations = 100


def copy_from_to(fro,to):
    if type(fro) != type([]):
        fro = [fro]
    for froli in fro:
        for val,key in froli.iteritems():
            to[val] = key

class precision:
    "docstring for precision"
    def __init__(self):
        self.__precision = None
    def __call__(self):
        if not self.__precision:
            self.__precision = 1.
            while(self.__precision + 1. > 1.): self.__precision = self.__precision/2.
            self.__precision = self.__precision * 2.
        return self.__precision


class parameter_identifier:
    standard_value = 3.14
    def __get_parameters_from_formula__(self,formula):
        return dict([(x,self.standard_value) for x in formula.split() if not function_manipulation.string_contains_spacechar(x)])
    def __reduce_parameters__(self,formula,parameters,species):
        delme = []
        for p in parameters:
            if " "+p+" " not in formula:
                delme.append(p)
        for p in delme:
            del parameters[p]
        for dic in species:
            for s in dic:
                if s in parameters:
                    del parameters[s]
        
    def __init__(self,formula1,formula2,parameters1,parameters2,species1,species2):
        self.formula1 = function_manipulation.clean_up_formula(formula1)
        self.formula2 = function_manipulation.clean_up_formula(formula2)
        self.parameters1 = copy.deepcopy( parameters1 )
        self.parameters2 = copy.deepcopy( parameters2 )
        self.species1 = copy.deepcopy( species1 )
        self.species2 = copy.deepcopy( species2 )
        if not self.parameters1: self.parameters1 = self.__get_parameters_from_formula__(self.formula1)
        else: self.__reduce_parameters__(self.formula1,self.parameters1,self.species1)
        if not self.parameters2: self.parameters2 = self.__get_parameters_from_formula__(self.formula2)
        else: self.__reduce_parameters__(self.formula2,self.parameters2,self.species2)
        self.parameter2class1 = self.find_parameter2class(self.parameters1,self.species1)
        self.parameter2class2 = self.find_parameter2class(self.parameters2,self.species2)
        self.allp1 = {}
        self.allp2 = {}
        copy_from_to([self.parameters1]+self.species1,self.allp1)
        copy_from_to([self.parameters2]+self.species2,self.allp2)
        self.allp1_reduced = copy.deepcopy(self.allp1)
        self.allp2_reduced = copy.deepcopy(self.allp2)
        self.remove_not_mentioned_species_from_allp(self.allp1_reduced,self.formula1)
        self.remove_not_mentioned_species_from_allp(self.allp2_reduced,self.formula2)
        self.identical = self.compare()
    def find_parameter2class(self,parameters,species):
        dic = {}
        for p in parameters:
            dic[p] = 0
        for sl,v in zip(species,[1,2,3]):
            for s in sl:
                dic[s]=v
        return dic
    def remove_not_mentioned_species_from_allp(self,allp,formula):
        rmlist = []
        for key in allp:
            if " "+key+" " not in formula:
                rmlist.append(key)
        for key in rmlist:
            del allp[key]
    def normalize(self,list_of_dics,set_to_val=None):
	standard_value = set_to_val
	if not standard_value: standard_value = self.standard_value
        for params in list_of_dics:
            for name in params:
                params[name] = self.standard_value
    def __single_parameter_fix__(self,compatible,fixed1,fixed2,formula1,formula2,matching):
	if len(compatible.keys()) == 0:
	    if function_manipulation.compare_clean_formulas(formula1,fixed1,formula2,fixed2):
		self.list_of_possible_matchings.append(copy.deepcopy(matching))
	    return
	# fix one parameter
	p1 = compatible.keys()[0]
	for p2 in compatible[p1]:
	    if p2 in fixed2: continue # parameter has already been fixed
	    compatible_wo_p1 = copy.deepcopy(compatible)
	    del compatible_wo_p1[p1]
	    matching[p1]=p2
	    for random_val in (scipy.exp( scipy.exp( scipy.rand(1) ) ) - scipy.exp(1)).tolist(): # just one iteration here
		fixed1[p1] = random_val
		fixed2[p2] = random_val
		self.__single_parameter_fix__(compatible_wo_p1,fixed1,fixed2,formula1,formula2,matching)
		del fixed1[p1]
		del fixed2[p2]
    def __new_single_parameter_fix__(self,compatible_values):
        p1s = self.allp1.keys()
        #p2s = self.allp2.keys()
        allmatchings = [[]]
        numparams = len(p1s)
        for paramindex in range(numparams):
            param1 = p1s[paramindex]
            newallmatchings = []
            for l in allmatchings:
                for param2 in compatible_values[param1]:
                    if param2 in l: continue
                    lc = copy.deepcopy(l)
                    lc.append(param2)
                    newallmatchings.append(lc)
            allmatchings = newallmatchings
        randvals = (scipy.exp( scipy.exp( scipy.rand(numparams) ) ) - scipy.exp(1)).tolist()
        newallmatchings = []
        for matching in allmatchings:
            fixed1={}
            fixed2={}
            for index in range(numparams):
                fixed1[ p1s[index] ] = randvals[index]
                fixed2[ matching[index] ] = randvals[index]
            try:    
                if function_manipulation.compare_clean_formulas(self.formula1,fixed1,self.formula2,fixed2):
                    dicmatch = {}
                    for pi in range(numparams):
                        dicmatch[p1s[pi]] = matching[pi]
                    self.list_of_possible_matchings.append(dicmatch)
            except TypeError:
                print fixed1.keys()
                print self.parameters1.keys()
                print fixed2.keys()
                print self.parameters2.keys()
                raise
            
    def compare(self):
        if len(self.parameters1) != len(self.parameters2) or len(self.species1[0]) != len(self.species2[0]) or len(self.species1[1]) != len(self.species2[1]) or len(self.species1[2]) != len(self.species2[2]) or len(self.allp1_reduced) != len(self.allp2_reduced):

            return False
        self.compatible_values = {}


        shortps = []
        long2short1 = {}
        long2short2 = {}
        for [formula,long2short] in [[self.formula1,long2short1],[self.formula2,long2short2]]:
            for x in formula.split():
                if x in "()+-*/,": continue
                if x[0] in "0123456789": continue
                if x.startswith("scipy"): continue
                shortp = x.split("__")[-1]
                if shortp not in shortps:
                    shortps.append( shortp )
                if x not in long2short:
                    long2short[x] = shortp
        equal = True
        for runs in range(number_of_function_evaluations):
            random_vals = (scipy.exp( scipy.exp( scipy.rand(len(shortps)) ) ) - scipy.exp(1)).tolist()
            svs = dict(zip( shortps,random_vals ))
            r1s = {}
            r2s = {}
            for [rs,long2short] in [[r1s,long2short1],[r2s,long2short2]]:
                for long,short in long2short.iteritems():
                    rs[long] = svs[short]
            if not function_manipulation.compare_clean_formulas(self.formula1,r1s,self.formula2,r2s):
                equal = False
                break
        if equal:
            # make a parameter matching
            for l1,s1 in long2short1.iteritems():
                for l2,s2 in long2short2.iteritems():
                    if s1 == s2:
                        self.compatible_values[l1] = [l2]
            return True


        # shortcut for formulas with renamed parameters
        p1s = copy.deepcopy(self.allp1.keys())
        p1s.sort(lambda x,y: cmp(self.formula1.find(x),self.formula1.find(y)))
        p1s.sort(lambda x,y: cmp(self.parameter2class1[x],self.parameter2class1[y]))
        p2s = copy.deepcopy(self.allp2.keys())
        p2s.sort(lambda x,y: cmp(self.formula2.find(x),self.formula2.find(y)))
        p2s.sort(lambda x,y: cmp(self.parameter2class2[x],self.parameter2class2[y]))
        for trynumber in range(number_of_function_evaluations):
            # test for the correct class
            if trynumber == 0 and [self.parameter2class1[x] for x in p1s] != [self.parameter2class2[x] for x in p2s]:
                break
            # insert random values
            random_vals = (scipy.exp( scipy.exp( scipy.rand(len(p1s)) ) ) - scipy.exp(1)).tolist()
            for i in range(len(p1s)):
                self.allp1[p1s[i]] = random_vals[i]
                self.allp2[p2s[i]] = random_vals[i]
            # comparing
            if not function_manipulation.compare_clean_formulas(self.formula1,self.allp1,self.formula2,self.allp2):
                break
            # during the last round, return True and set the compatible values
            if trynumber == number_of_function_evaluations-1:
                self.compatible_values = dict(zip(p1s,[[x] for x in p2s]))
                return True
        # normalize values
        self.normalize([self.allp1,self.allp2])
        if not function_manipulation.compare_clean_formulas(self.formula1,self.allp1,self.formula2,self.allp2):
            return False
        # now compare for changed values
        for p1,v1 in self.allp1.iteritems():
            p1class = self.parameter2class1[p1]
            self.compatible_values[p1] = []
            self.normalize([self.allp1,self.allp2])
            for p2,v2 in self.allp2.iteritems():
                if self.parameter2class2[p2] != p1class: continue
                passt = True
		for normal_value in [0.6381,3.14,2.78]:

		    self.normalize([self.allp1,self.allp2],normal_value)
		    random_vals = (scipy.exp( scipy.exp( scipy.rand(number_of_function_evaluations) ) ) - scipy.exp(1)).tolist()
		    for val in random_vals:
			self.allp1[p1] = val
			self.allp2[p2] = val
			if not function_manipulation.compare_clean_formulas(self.formula1,self.allp1,self.formula2,self.allp2):
			    passt = False
			    break

                if passt:
                    # p1 and p2 are compatible
                    self.compatible_values[p1].append(p2)
            # fast skipping for uncompatible values
            if len(self.compatible_values[p1]) == 0:
                return False


        # eval number of possible matchings
        number = 1
        for key,list_comp in self.compatible_values.iteritems():
            number = number * len(list_comp)
        # second round
	self.list_of_possible_matchings = []
        import datetime
        starttime = datetime.datetime.now()
	#self.__single_parameter_fix__(copy.deepcopy(self.compatible_values),{},{},self.formula1,self.formula2,{})
        self.__new_single_parameter_fix__(self.compatible_values)
        if len(self.list_of_possible_matchings) == 0: return False
	# third round --> check possible matchings with many different random parameters
	lopm = []
	for matching in self.list_of_possible_matchings:
	    passt = True
	    for run in range(number_of_function_evaluations):
		# initialize parameters
		p1s = {}
		p2s = {}
		for p1,p2 in matching.iteritems():
		    randomval = (10*scipy.exp( 10*scipy.exp( 2*scipy.rand(1)-1 ) ) - scipy.exp(1)).tolist()[0]
		    p1s[p1] = randomval
		    p2s[p2] = randomval
		if not function_manipulation.compare_clean_formulas(self.formula1,p1s,self.formula2,p2s):
		    passt = False
		    break
	    if passt: lopm.append(matching)

        self.list_of_possible_matchings = lopm


	if len(self.list_of_possible_matchings) == 0:
	    return False

        # final
	# new one
	self.take_best_matching()
        # check for empty parameters
        for key,list_comp in self.compatible_values.iteritems():
            if len(list_comp) == 0:
                return False

	# really double check everything
	# if a key appears twice --> kill
	seen = []
	for key,list in self.compatible_values.iteritems():
	    for val in list:
		if val in seen:
		    return False
		seen.append(val)
		    
		
        return len(self.compatible_values) == len(self.allp1)
    
    def take_best_matching(self):
	import difflib
	scores = []
	for matching in self.list_of_possible_matchings:
	    sum = 0
	    for key1,key2 in matching.iteritems():
		sum = sum + difflib.SequenceMatcher(None,key1.split("__")[-1],key2.split("__")[-1]).ratio()
	    scores.append(sum)
	bestmatching = self.list_of_possible_matchings[ scores.index( max(scores) ) ]
	for key1,key2 in bestmatching.iteritems():
	    self.compatible_values[key1] = [key2]


    
            

class rre_generator:
    def __init__(self, modelInstance, sbmlreaction):
        self.modelInstance = modelInstance
        self.sbmlreaction = sbmlreaction
        self.old_formula = modelInstance.reaction_equations[ sbmlreaction.getId() ]
        self.__read_reaction__()
        self.name = "unknown"
        self.pdf = pre_defined_formulas.pre_defined_formulas()
        
        #self.write_reaction()

    def prepare_to_pickle(self):
        del self.sbmlreaction

    def __read_reaction__(self):
        self.substrates = {}
        for species in self.sbmlreaction.getListOfReactants():
            self.substrates[ species.getSpecies() ] = 1
        self.products = {}
        for species in self.sbmlreaction.getListOfProducts():
            self.products[ species.getSpecies() ] = 1
        self.modifiers = {}
        for species in self.sbmlreaction.getListOfModifiers():
            self.modifiers[ species.getSpecies() ] = 1
	# find hidden modifiers resulting from the inline replacement of assignment rules
	for modifiername in [x for x in self.old_formula.split() if x in self.modelInstance.species and x not in self.substrates and x not in self.products and x not in self.modifiers]:
	    self.modifiers[modifiername] = 1

    def find_formula_for_known_sboterm(self,sboterm):
        pdf = self.pdf.find_formula_with_sboterm(sboterm)
        self.pi = parameter_identifier(self.old_formula, pdf.formula, self.modelInstance.parameter_values, pdf.parameters, [self.substrates,self.modifiers,self.products],pdf.species)
                
    def find_formula(self):
        if self.sbmlreaction.isSetSBOTerm():
            self.find_formula_for_known_sboterm(sbmlreaction.getSBOTerm())
        else:
            # find the number of parameters in the formula
            pdf = self.pdf.formulas[0]
            self.pi = parameter_identifier(self.old_formula, pdf.formula, self.modelInstance.parameter_values, pdf.parameters, [self.substrates,self.modifiers,self.products],pdf.species)
            numvariables = len(self.pi.allp1)
            # check whether this number of variables to a formula is known
            if numvariables not in self.pdf.numvariables2formulas:
                return
            for pdf in self.pdf.numvariables2formulas[numvariables]:
                self.pi = parameter_identifier(self.old_formula, pdf.formula, self.modelInstance.parameter_values, pdf.parameters, [self.substrates,self.modifiers,self.products],pdf.species)
                if self.pi.identical:
                    break
        if self.pi.identical:
            self.name = pdf.name
            self.corresponding_formula = pdf.formula

    def get_all_fitting_sbo_ids(self):
        fitting_ids = {}
        for pdf in self.pdf.formulas:
            pi = parameter_identifier(self.old_formula, pdf.formula, self.modelInstance.parameter_values, pdf.parameters, [self.substrates,self.modifiers,self.products],pdf.species)
            if pi.identical:
                fitting_ids[pdf.sboid] = pi
        return fitting_ids

    def add_formula_and_artificial_inhibition_to_known_formulas(self):
        # create new formula in the database from the reaction
	newformula = pre_defined_formulas.pre_defined_formula( "Non-SBO-kinetic "+self.sbmlreaction.getId(), function_manipulation.scipy2mathml( self.old_formula ), [x for x in self.modelInstance.parameters if " "+x+" " in self.old_formula], [self.substrates.keys(),self.modifiers.keys(),self.products.keys()] )
	# add to known formulas
	self.pdf.formulas_append( newformula )

	self.pi = parameter_identifier(self.old_formula, newformula.formula, self.modelInstance.parameter_values, newformula.parameters, [self.substrates,self.modifiers,self.products],newformula.species)
	# show that we know a corresponding formula in the database
	self.name = newformula.name

        # add additional inhibitions for the newly discovered reaction
        self.pdf.add_artificial_inhibitions()


if __name__ == "__main__":
    filename = "models/test.xml"
    d = libsbml.readSBML(filename)
    m = d.getModel()
    mm = model.Model(filename)
    for r in m.getListOfReactions():
        print mm.reaction_equations[ r.getId() ]
        rg = rre_generator(mm,r)
        rg.find_formula()
        print rg.name
