# Supplementary material for: TIde: a software for the systematic scanning of drug targets in kinetic network models
Source: BMC Bioinformatics. 2009 Oct 19;10:344. doi: 10.1186/1471-2105-10-344 (PMC2773792; doi:10.1186/1471-2105-10-344)
Supplement: Additional file 2 — TIde-1.2.1 source code. Contains the packed python source code of our tool. [file 1471-2105-10-344-S2.ZIP › TIde-1.2.1/sbmlpickle.py]

#!/usr/bin/env python

import pickle,libsbml,copy

def picklesafecopy(m):
    rest_dic = {}
    for attr in m.__dict__.keys():
        try:
            pickle.dumps(m.__dict__[attr])
        except TypeError:
            rest_dic[attr] = m.__dict__[attr]
            del m.__dict__[attr]
    cm = copy.deepcopy(m)
    for attr,val in rest_dic.iteritems():
        m.__dict__[attr] = val
    return cm

def pickletest(m):
    working = []
    not_working = []
    for attr in m.__dict__.keys():
        try:
            pickle.dumps(m.__dict__[attr])
            working.append(attr)
        except TypeError:
            not_working.append(attr)
    print "working",working
    print "not working",not_working

class sbmlpickle(object):
    "docstring for pickletest"
    def __init__(self, libsbmlelement,toFile=False):
        self.libsbmlelement = libsbmlelement
        self.toFile = toFile
        self.tempfilename = "temp.xml"

        string = self.libsbmlelement.toSBML()
        self.thistype = repr(type(self.libsbmlelement)).split("'")[1].split(".")[1]
        listofname = "listOf"+self.thistype+"s"*(not self.thistype.endswith("s"))
        pre = "<?xml version=\"1.0\" encoding=\"UTF-8\"?>\n<sbml xmlns=\"http://www.sbml.org/sbml/level2\" level=\"2\" version=\"1\">\n<model id=\"fake\">\n<"+listofname+">\n"
        post = "\n</"+listofname+">\n</model>\n</sbml>"
        self.sbmlstring = pre+string+post
        del self.libsbmlelement
        if self.toFile:
            f=open(self.tempfilename,"w")
            f.write(self.sbmlstring)
            f.close()

    def unpickle(self):
        if self.toFile:
            self.newd = libsbml.readSBML(self.tempfilename)
        else:
            self.newd = libsbml.readSBMLFromString(self.sbmlstring)
        newr = eval("self.newd.getModel().get"+self.thistype+"(0)")
        return newr

            
class gherkin(object):
    "docstring for gherkin"
    def __init__(self, filename):
        self.filename = filename
        self.doc = libsbml.readSBML()
        


if __name__ == '__main__':
    d = libsbml.readSBML("models/lambeth.xml")
    r = d.getModel().getReaction(0)
    pt = sbmlpickle(r)
    print "construction"
    ptd = pickle.dumps(pt)
    print "dump"
    pt2 = pickle.loads(ptd)
    print "load"
    r2 = pt2.unpickle()
    print r2.getId()
