# Supplementary material for: TIde: a software for the systematic scanning of drug targets in kinetic network models
Source: BMC Bioinformatics. 2009 Oct 19;10:344. doi: 10.1186/1471-2105-10-344 (PMC2773792; doi:10.1186/1471-2105-10-344)
Supplement: Additional file 2 — TIde-1.2.1 source code. Contains the packed python source code of our tool. [file 1471-2105-10-344-S2.ZIP › TIde-1.2.1/sboreader.py]

#!/usr/bin/env python
import sys,xml.dom.minidom,copy,pre_defined_formulas

mathmldic = {"plus":"+","minus":"-","times":"*","divide":"/","selector":"_"}
mathmlfunc = ["log","exp","sqrt","power"]
mathmlignore = ["#text","ci","cn","product","lowlimit","uplimit","bvar","apply","factorial","sum"]

class mathmlparser:
    def walk(self,node,indent):
        text = ""
        if node.nodeName == "bvar": self.bvar = True
        if node.attributes and node.attributes.values()[0].name == 'definitionURL':
            name = str(node.firstChild.nodeValue).strip()
            if len(name) != 0:
                self.variables[ name ] = str(node.attributes.values()[0].value).split("#")[1]
        # get nodeValue
        if node.nodeValue and node.nodeValue.replace("\n","").strip() != '':
            text += str(node.nodeValue.replace("\n","").strip())
        c = node.firstChild
        ll = []
        while c:
            ll.append( self.walk(c,indent+1) )
            c = c.nextSibling
        if node.nodeName == "bvar":
            self.bvar = False
            return ''
        elif node.nodeName == "apply":
            c = node.firstChild
            while c and c.nodeName not in mathmldic.keys()+mathmlfunc:
                c = c.nextSibling
            if not c:
                return ''.join(["("+x+")" for x in ll[1:] if x])
            else:
                ll = ["("+x+")" for x in ll[1:] if x]
                if c.nodeName in mathmldic:
                    jointext = mathmldic[c.nodeName]
                    if len(ll) == 1 and jointext=='-':
                        return text+'-'+ll[0]
                    return text+jointext.join(ll)
                else:
                    return text+c.nodeName+"("+ ','.join( ll ) +")"
        else:
            if len(ll) == 0:
                pass
            elif len(ll) == 1:
                text += ll[0]
            else:
                text += ''.join(ll)
            return text
    def __init__(self,mathml,sbotree):
        self.mathml = mathml
        self.sbotree = sbotree
        self.mathml = self.mathml.replace("\n","")
        while "  " in self.mathml:
            self.mathml = self.mathml.replace("  "," ")
        self.minidom = xml.dom.minidom.parseString( self.mathml )

        self.bvar = False
        self.variables = {}

        self.formula = self.walk( self.minidom, 1 )

class children_linker:
    def __init__(self,sbotree):
        self.sbotree = sbotree
        self.links = []
    def add_link(self,parent,child):
        self.links.append([parent,child])
    def execute(self):
        for [parent,child] in self.links:
            sbop = self.sbotree.get_sboe_by_id(parent)
            sbop.children.append(child)
    

class sboelement:
    def is_inhibitory_kinetic(self):
        if not self.mathml: return False
        for key,val in self.mathml.variables.iteritems():
            if val.endswith("0020") or val.endswith("0206") or val.endswith("0207"):
                return True
        return False
    def __init__(self,dic,sbotree,children_linker):
	self.dic = dic
        self.sbotree = sbotree
	self.id = self.dic["id"]
        self.name = self.dic["name"]
        self.sbotree.sbo2name[self.id]=self.name
	self.children = []
	self.childrenlinks = []
	self.parent = []
        self.mathml = None
	if "is_a" in self.dic:
            for isa in self.dic["is_a"]:
                sbo_id_parent = isa.split("!")[0].strip()
                self.parent.append( sbo_id_parent )
                children_linker.add_link(sbo_id_parent,self.id)
	if "def" in self.dic:
	    self.defi = self.dic["def"]
	    if "<math" in self.defi:
		self.mathterm = "<math "+self.defi.split("<math")[1].split("</math>")[0].strip("\"[] ") + "</math>"
                self.mathterm = self.mathterm.replace("\\n","\n").replace("\\","")
                self.mathml = mathmlparser( self.mathterm, self.sbotree )

		################## TODO: INCLUDE THE SELECTOR OPERATOR ###################
		if "_" in self.mathml.formula:
		    self.mathml = None
		##########################################################################

class sbotree:
    def __init__(self):
	self.sboelist = []
        self.sbo2name = {}
    def get_sboe_by_id(self,id):
        for sboe in self.sboelist:
            if sboe.id == id or SBO2num(sboe.id) == id:
                return sboe
    def add_sboterm(self,sboe):
	self.sboelist.append(sboe)
        self.sbo2name[sboe.id] = sboe.name
	for e in self.sboelist:
	    if e.id == sboe.parent:
		sboe.parentlink = e
		e.childrenlinks.append(sboe)

def SBO2num(sboterm):
    s = copy.deepcopy(sboterm)
    if "!" in s: s = s.split("!")[0].strip()
    return int(s.split(":")[1])

class sboreader:
    def __init__(self):
        try:
            f = file("SBO_OBO.obo","r")
        except IOError:
            print "Please download the SBO_OBO.obo from http://www.ebi.ac.uk/sbo/exports/Main/SBO_OBO.obo and restart."
            print "Trying to download it automatically"
            import urllib
            urllib.urlretrieve("http://www.ebi.ac.uk/sbo/exports/Main/SBO_OBO.obo","SBO_OBO.obo")
            f = file("SBO_OBO.obo","r")
            print "Okay, it worked. Sorry for the inconvenience."
	lines = f.readlines()
	f.close()
	dic = {}
	def_started = False
	self.sbotree = sbotree()
        self.children_linker = children_linker(self.sbotree)
	for line in lines:
	    if line.startswith("["):
		if def_started: self.sbotree.add_sboterm( sboelement( dic,self.sbotree,self.children_linker ) )
		if line.startswith("[Term]"):
		    def_started = True
		elif line.startswith("[Typedef]"):
		    def_started = False
		dic={"is_a":[]}
		continue
	    line = line.strip("\n").strip()
	    if len(line) == 0:
		continue
	    seps = [x.strip() for x in line.split(":")]
	    key = seps[0]
	    rest = ":".join(seps[1:])
            if key.startswith("is_a"):
                dic[key].append( rest )
            else:
                dic[key]=rest
        self.children_linker.execute()
	self.generate_formula_list()
        self.generate_inhibitory_kinetics_list()
    def generate_formula_list(self):
	SBOsubstrates = [10,15]
	SBOproducts = [11]
	SBOmodifiers = [13,14,19,20,21,300]
	self.pdf = pre_defined_formulas.pre_defined_formulas()
	for sboe in self.sbotree.sboelist:
	    if sboe.mathml:
		name = sboe.name
		formula = sboe.mathml.formula
		parameters = []
		paramsbos = []
		species = [[],[],[]]
		for v,s in sboe.mathml.variables.iteritems():
		    ns = SBO2num(s)
		    if ns in SBOsubstrates:
			species[0].append(v)
		    elif ns in SBOmodifiers:
			species[1].append(v)
		    elif ns in SBOproducts:
			species[2].append(v)
		    else:
			parameters.append(v)
			paramsbos.append(s)
		if len(species[0])>0:
		    nf = pre_defined_formulas.pre_defined_formula(name,formula,parameters,species,sboe.id,paramsbos)
		    self.pdf.formulas_append(nf)
	self.pdf.add_more_products_to_irreversible_reactions()
	self.pdf.add_volume()
	self.pdf.add_artificial_inhibitions()
	
    def generate_inhibitory_kinetics_list(self):
        import difflib
        sboe_names_wo_inhibition = [x.name for x in self.sbotree.sboelist if "nhibit" not in x.name]
        inhibitor2general = {}
        for sboe in self.sbotree.sboelist:
            if sboe.is_inhibitory_kinetic():
		if len(sboe.dic['is_a'])==1:
		    sbonumber = SBO2num( sboe.dic['is_a'][0] )
		    father = self.sbotree.get_sboe_by_id( sbonumber )
		    if not father.is_inhibitory_kinetic():
			inhibition_type = None
			for it in pre_defined_formulas.inhibition_types:
			    if ' '+it+' ' in ' '+sboe.name+' ':
				inhibition_type = it
			if inhibition_type:
			    self.pdf.link_inhibition_to_formula(sboe.name,inhibition_type,father.name)
			

sboreader_instance = sboreader()
