# Supplementary material for: TIde: a software for the systematic scanning of drug targets in kinetic network models
Source: BMC Bioinformatics. 2009 Oct 19;10:344. doi: 10.1186/1471-2105-10-344 (PMC2773792; doi:10.1186/1471-2105-10-344)
Supplement: Additional file 2 — TIde-1.2.1 source code. Contains the packed python source code of our tool. [file 1471-2105-10-344-S2.ZIP › TIde-1.2.1/sdhanalysis.py]

#!/usr/bin/env python
import os,simulation_data_handler,copy
class sdhwalk:
    def path2description(self,path):
        """Returns a list of lists of the description in the path"""
        mypath = copy.deepcopy(path)
        if mypath.endswith(os.sep+"sdh"):
            mypath = mypath[:-4]
        if mypath.startswith(self.firstpath):
            mypath = mypath[(len(self.firstpath)+1):]
        listoflists = [x.split(".") for x in mypath.split(os.sep)]
        if len(listoflists[0][0]) == 0: listoflists = []
        for l in listoflists:
            l[1] = l[1].replace("_",".")
        return listoflists

    def __get_len2sens_list__(self):
        # cast sensitivities into containers for their different levels
        len2sens_list = {}
        for sad in self.sensitivity_and_description:
            l = len(sad[1])
            if l not in len2sens_list:
                len2sens_list[l] = []
            len2sens_list[l].append(sad)
        return len2sens_list

    def __get_sub_lists__(self,list):
        """Makes a list of list which are lacking one of the elements of the original list."""
        outlist = []
        for i in range(len(list)):
            slist = copy.deepcopy(list)
            del slist[i]
            outlist.append( slist )
        return outlist
    
    def analyse(self):
        len2sens_list = self.__get_len2sens_list__()
        # get through the lengths starting at length 2
        all_lengths = len2sens_list.keys()
        all_lengths.sort()
        if 1 in all_lengths:
            all_lengths.remove(1)
        for length in all_lengths:
            for long_sad in len2sens_list[length]:
                # leave out steady state observations
                in_ss_observation = False
                for desc in long_sad[1]:
                    if float(desc[1]) == 0.0:
                        in_ss_observation = True
                if in_ss_observation:
                    continue # leave them out
                # check the sum of single inhibitions to be less than their combined effect
                sublists_of_description = [[x] for x in long_sad[1]] # this should later maybe be changed
                list_of_sensitivities = []
                for sl in sublists_of_description:
                    for sad in len2sens_list[len(sl)]:
                        if sad[1] == sl:
                            list_of_sensitivities.append(sad[0])
                # now look for synergisms
                # first of all: does it make sense, do all sensitivities have the same sign
                single_sens = long_sad[0]
                ltz=[x<0 for x in list_of_sensitivities].count(True)
                if ltz == 0 or ltz == len(list_of_sensitivities):
                    # ok, we can look for synergysms
                    sum_sens = sum(list_of_sensitivities)
                    if (list_of_sensitivities[0] < 0 and single_sens < sum_sens) or \
                            (list_of_sensitivities[0] > 0 and single_sens > sum_sens):
                        # found a synergisms
                        if self.upper_threshold > single_sens/sum_sens and single_sens/sum_sens > self.lower_threshold:
                            self.list_of_synergisms.append( synergism(long_sad[1],single_sens,list_of_sensitivities) )
                # now look for antagonisms
                # this will only be done for double inhibitions
                # TODO: include triple inhibitions, but maybe the computational costs for that in the beginning are too high
                if length == 2:
                    [sens_only1,sens_only2] = list_of_sensitivities
                    # look for differing signs in (single_sens-sens_only1) and sens_only2
                    # or (single_sens-sens_only2) and sens_only1
                    antagonism_type = 0
                    if (single_sens-sens_only1)*sens_only2 < 0:
                        if sens_only1 != 0 and single_sens/sens_only1 > self.lower_threshold and single_sens/sens_only1 < self.upper_threshold:
                            antagonism_type = 2
                    if (single_sens-sens_only2)*sens_only1 < 0:
                        if sens_only2 != 0 and single_sens/sens_only2 > self.lower_threshold and single_sens/sens_only2 < self.upper_threshold:
                            antagonism_type = 1
                    if antagonism_type != 0:
                        self.list_of_antagonisms.append( antagonism(long_sad[1][antagonism_type-1], single_sens, long_sad[1], list_of_sensitivities) )
                    
                
        

    def make_absolute_sensitivities(self):
        """In a case when the sensitivities are relative (model call on not root element)
        this function restores the absolute sensitivities."""
        new_sensitivity_and_description = []
        len2sens_list = self.__get_len2sens_list__()
        # get through the lengths starting at length 2
        all_lengths = len2sens_list.keys()
        all_lengths.sort()
        if 1 in all_lengths:
            all_lengths.remove(1)
        # adding sensitivities of level 1
        for sad in len2sens_list[1]:
            new_sensitivity_and_description.append(sad)
        # adding the sensitivity of the level below
        for length in all_lengths:
            for long_sad in len2sens_list[length]:
                short_desc_string = str(long_sad[1][:-1])
                for short_sad in len2sens_list[length-1]:
                    if str(short_sad[1]) == short_desc_string:
                        long_sad[0] += short_sad[0]
                        break
                new_sensitivity_and_description.append(long_sad)
        self.sensitivity_and_description = new_sensitivity_and_description

    def __init__(self,firstfile,relative=False,detail=0,lower_threshold=1.1,upper_threshold=1000000.0):
        self.lower_threshold = lower_threshold
        self.upper_threshold = upper_threshold
        self.firstfile = firstfile
        self.firstpath = os.sep.join( self.firstfile.split( os.sep )[:-1] )
        self.sensitivity2description = {}
        self.sensitivity_and_description = []
        self.list_of_sdh_files = []
        self.detail = detail
        for (currentpath,l,files) in os.walk(self.firstpath):
            for f in files:
                if f == "sdh":
                    self.list_of_sdh_files.append( currentpath+os.sep+f )
        self.list_of_sdh = []
        self.file_descriptions = []
        for filename in self.list_of_sdh_files:
            sdh = simulation_data_handler.load_sdh(filename)
            path_description = self.path2description(filename)
            for data in sdh.data:
                local_description = copy.deepcopy(path_description)
                local_description.append( [data.variable , str( data.variable_delta ) , data.inhibition_type] )
                self.sensitivity_and_description.append( [data.aim_sensitivity,local_description] )
        # making the sensitivities absolute in case one model has been called from a level below
        if relative:
            self.make_absolute_sensitivities()
        self.list_of_synergisms = []
        self.list_of_antagonisms = []
        self.analyse()
        self.cluster(self.list_of_synergisms)
        self.cluster(self.list_of_antagonisms)
    def cluster(self,list):
        clusters = []
        for element in list:
            # try to find a cluster
            clusterindex = -1
            for current_index in range(len(clusters)):
                clus = clusters[current_index]
                if clus[0].similar(element):
                    clusterindex = current_index
                    break
            if clusterindex == -1:
                clusters.append([element])
            else:
                clusters[clusterindex].append(element)
        for clus in clusters:
            print clus[0].general_information()
            for element in clus:
                if self.detail == 2:
                    print element.specific_information()
                if self.detail == 1:
                    print element.short_specific_information()," and ",
            if self.detail == 1:
                print
        
 
class synergism:
    def __init__(self,description,combined_effect,list_of_single_effects):
        self.description = description
        self.combined_effect = combined_effect
        self.list_of_single_effects = list_of_single_effects
    def general_information(self):
        return "Synergism "+"  ".join([x[0]+" "+x[2] for x in self.description])
    def specific_information(self):
        return "  Effect "+str(self.combined_effect)+" for single effects "+str(self.list_of_single_effects)+\
            " at inhibitor concentrations "+" ".join([str(x[1]) for x in self.description])+\
            " is "+str(self.combined_effect/sum(self.list_of_single_effects))+" fold stronger than expected."
    def short_specific_information(self):
        return " ".join([str(x[1]) for x in self.description])
    def similar(self,other):
        if len(self.description) != len(other.description):
            return False
        for index in range(len(self.description)):
            if self.description[index][0] != other.description[index][0] or \
                    self.description[index][2] != other.description[index][2]:
                return False
        return True
    def combinable(self,other):
        if not self.similar(other):
            return False
        this_numbers = [x[1] for x in self.description]
        other_numbers = [x[1] for x in other.description]
        differences = [this_numbers[i] == other_numbers[i] for i in range(len(this_numbers))].count(False)
        if differences == 1:
            return True
    def return_combined(self,other):
        new_description = []
        for index in range(len(self.description)):
            if self.description[index][1] == other.description[index][1]:
                new_descriptions.append(copy.deepcopy(self.description))
            else:
                conc_list = []
                for conc_desc in [self.description[index][1],other.description[index][1]]:
                    if type(conc_desc) == type([]):
                        for conc in conc_desc:
                            conc_list.append(conc)
                    else:
                        conc_list.append(conc_desc)
                new_descriptions.append([self.description[index][0],conc_list,self.descriptions[index][2]])
        return synergism(new_descriptions,0.0,[])
class antagonism:
    def __init__(self,antagonism_description, combined_effect, description, list_of_single_effects):
        self.antagonism_description = antagonism_description
        self.combined_effect = combined_effect
        self.description = description
        self.list_of_single_effects = list_of_single_effects
    def general_information(self):
        return "Antagonism "+self.antagonism_description[0]+" "+self.antagonism_description[2]+" in scenario "+"  ".join([x[0]+" "+x[2] for x in self.description])
    def specific_information(self):
        return "  Effect "+str(self.combined_effect)+" for single effects "+str(self.list_of_single_effects)+\
            " at inhibitor concentrations "+" ".join([str(x[1]) for x in self.description])
    def short_specific_information(self):
        return " ".join([str(x[1]) for x in self.description])
    def cast_to_synergism(self):
        return synergism(self.description,self.combined_effect,self.list_of_single_effects)
    def similar(self,other):
        if not self.cast_to_synergism().similar(other.cast_to_synergism()):
            return False
        if self.antagonism_description[0] != other.antagonism_description[0] or \
                self.antagonism_description[2] != other.antagonism_description[2]:
            return False
        return True

if __name__ == "__main__":
    import optparse
    o = optparse.OptionParser(usage="usage: %prog [options] model/directory/sdh")
    o.add_option("-v","--verbosity",dest="verbosity",help="defines the verbosity and is an integer between 0 and 2",default=0)
    o.add_option("-t","--threshold",dest="threshold",help="defines the threshold for how much synergisms have to be stronger than the sum of single effects",default=1.0)
    (options,arguments) = o.parse_args()
    if len(arguments) != 1:
        o.error("incorrect number of arguments")
    if "," in options.threshold:
        [lower_threshold,upper_threshold] = [float(x) for x in options.threshold.split(",")]
    else:
        lower_threshold = float(options.threshold)
        upper_threshold = 100000.0

    sdhwalk(arguments[0],detail=int(options.verbosity),lower_threshold=lower_threshold,upper_threshold=upper_threshold)
