# Supplementary material for: TIde: a software for the systematic scanning of drug targets in kinetic network models
Source: BMC Bioinformatics. 2009 Oct 19;10:344. doi: 10.1186/1471-2105-10-344 (PMC2773792; doi:10.1186/1471-2105-10-344)
Supplement: Additional file 2 — TIde-1.2.1 source code. Contains the packed python source code of our tool. [file 1471-2105-10-344-S2.ZIP › TIde-1.2.1/simulation_data_handler.py]

import copy,os
file_delimiter = ","

def drop_sdh(sdh,filename):
    #import pickle
    f = open(filename,"w")
    #pickle.dump(sdh,f)
    for sd in sdh.data:
        f.write(sd.variable+file_delimiter+sd.inhibition_type+file_delimiter+\
                str(sd.variable_values)+file_delimiter+str(sd.variable_delta)+\
                file_delimiter+str(sd.aim_sensitivity)+"\n")
    f.write("#modelfilename:"+sdh.modelfilename)
    f.close()
    
def load_sdh(filename):
    import pickle
    try:
        # old style sdh file format
        f = open(filename,"r")
        sdh = pickle.load(f)
        f.close()
        return sdh
    except Exception:
        f.close()
    f = open(filename,"r")
    sdh = simulation_data_handler("modelfilename will be changed later")
    for line in f:
        if line.startswith("#"):
            [var,val] = line.strip("#\n").split(":")
            sdh.__dict__[var] = val
        else:
            out = line.strip("\n").split(file_delimiter)
            [variable,inhibition_type,variable_values,variable_delta,aim_sensitivity] = out
            sdh.add_data(variable,inhibition_type,float(variable_values),float(variable_delta),float(aim_sensitivity))
    return sdh

class root_results:
    def get_variable(self,variable_string):
        """Get a variable from the modelInstance. E.g. variables_string=\"solver.steady_state\" returns self.modelInstance.solver.steady_state."""
        instance = self.modelInstance
        for var in variable_string.split("."):
            instance = instance.__dict__[var]
        return instance
    def set_variable(self,variable_string,value):
        instance = self.modelInstance
        variables = variable_string.split(".")
        for var in variables[:-1]:
            instance = instance.__dict__[var]
        instance.__dict__[variables[-1]] = value
    def __init__(self,signalling):
        # variables of the solver instance which will be loaded
        self.sources = ["solver.steady_state","solver.steady_state_fluxes"]
        self.destinations = ["root_steady_state","root_steady_state_fluxes"]
        if signalling:
            self.sources = self.sources + ["solver.tau","solver.sigma","solver.amplitude","solver.auc"]
            self.destinations = self.destinations + ["root_tau","root_sigma","root_amplitude","root_auc"]
        self.local_filename = "root_results"
    def save(self,modelInstance):
        self.modelInstance = modelInstance
        self.variables = [self.get_variable(name) for name in self.sources]
        self.filename = self.modelInstance.path_to_localfiles+os.sep+self.local_filename
        del self.modelInstance
        import pickle
        f = open(self.filename,"w")
        pickle.dump(self.variables,f)
        f.close()
    def load(self,modelInstance,filename):
        self.filename = filename
        import pickle
        f = open(self.filename,"r")
        self.variables = pickle.load(f)
        f.close()
        self.modelInstance = modelInstance
        [self.set_variable(self.destinations[index],self.variables[index]) for index in range(len(self.sources))]
        del self.modelInstance
        
             
class simulation_data:
    def __init__(self,variable,inhibition_type,variable_values,variable_delta,aim_sensitivity):
	self.variable = variable
	self.inhibition_type = inhibition_type
	self.variable_values = variable_values
	self.variable_delta = variable_delta
	self.aim_sensitivity = aim_sensitivity
    def set_aim_sensitivity(self,aas):
	self.aim_sensitivity = aas
    def get_aim_sensitivity(self):
	return self.aim_sensitivity
    def __short_string(self):
	return self.variable+" "+self.inhibition_type+" "+str(self.variable_values)+" "+str(self.variable_delta)+" "+str(self.aim_sensitivity)
    def __str__(self):
        return self.variable+" "+self.inhibition_type+" "+str(self.variable_values)+" "+str(self.variable_delta)+" "+str(self.aim_sensitivity)
    def __cmp__(self,other):
	return self.__short_string() == other
class simulation_data_handler:
    def __init__(self,modelfilename):
	self.data = []
	self.modelfilename = modelfilename
	self.tempsvgname = "temp.svg"
	self.tempdotname = "temp.dot"
	self.reaction2plot = {}
	self.delta2plot = {}
	self.entries_in_data = {"variable":[],"inhibition_type":[],"variable_values":[],"variable_delta":[]}
        self.sd_key_dic = {}
    def __str__(self):
        return str([str(x) for x in self.data])
    
    def get_data_with_values(self,valdic):
	l = []
	for d in self.data:
	    eq = True
	    for varname,varvalue in valdic.iteritems():
		if d.__dict__[varname] != varvalue:
		    eq = False
		    break
	    if eq:
		l.append(d)
	return l
    def drop(self,filename):
        drop_sdh(self,filename)
    def copy(self):
        return copy.deepcopy(self) # see if this works
	sdh = simulation_data_handler(self.modelfilename)
	for d in self.data:
	    sdh.add_data_in_sd_format( copy.deepcopy( d ) )
	return sdh
    def __append_to_index_tables__(self,sd):
	if sd.variable not in self.entries_in_data["variable"]: self.entries_in_data["variable"].append(sd.variable)
	if sd.inhibition_type not in self.entries_in_data["inhibition_type"]: self.entries_in_data["inhibition_type"].append(sd.inhibition_type)
	if sd.variable_values not in self.entries_in_data["variable_values"]: self.entries_in_data["variable_values"].append(sd.variable_values)
	if sd.variable_delta not in self.entries_in_data["variable_delta"]: self.entries_in_data["variable_delta"].append(sd.variable_delta)
    def integrate_sdh(self,sdh):
        """Integrate a different simulation data handler into the current one."""
        for sd in sdh.data:
            if str(sd) not in self.sd_key_dic:
                self.add_data(sd.variable,sd.inhibition_type, sd.variable_values, sd.variable_delta, sd.aim_sensitivity)
    def add_data_in_sd_format(self,sd):
	self.data.append(sd)
	self.__append_to_index_tables__(sd)
        self.sd_key_dic[str(sd)] = 1
    def add_data(self,variable,inhibition_type,variable_values,variable_delta,aim_sensitivity):
	# append to known data
	
	sd = simulation_data( variable,inhibition_type,variable_values,variable_delta,aim_sensitivity )
	self.add_data_in_sd_format(sd)
	reactionname = variable.split("__")[0]
	# reaction not in dic?
	if reactionname not in self.reaction2plot: self.reaction2plot[reactionname] = []
	# inhibition type not in dic?
	if len([(x,y,z) for (x,y,z) in self.reaction2plot[reactionname] if z == inhibition_type]) == 0: self.reaction2plot[reactionname].append(([],[],inhibition_type))
	# add the data
	for (x,y,z) in [(x,y,z) for (x,y,z) in self.reaction2plot[reactionname] if z == inhibition_type]:
	    # should be just one iteration
	    x.append(variable_delta)
	    y.append(aim_sensitivity)
	# same for the other schmuh dic
	if variable_delta not in self.delta2plot: self.delta2plot[variable_delta] = []
	# inhibition type not in dic?
	if len([(x,y,z) for (x,y,z) in self.delta2plot[variable_delta] if z == inhibition_type]) == 0: self.delta2plot[variable_delta].append(([],[],inhibition_type))
	# add the data
	for (x,y,z) in [(x,y,z) for (x,y,z) in self.delta2plot[variable_delta] if z == inhibition_type]:
	    x.append(variable)
	    y.append(aim_sensitivity)

    def write_svg(self,filename=None):
	if not filename: filename = self.tempsvgname
	import sbml2dot,libsbml
	sbml2dot.write_to_dotfile(libsbml.readSBML(self.modelfilename),self.tempdotname)
	import popen2
	(stdout,stdin)=popen2.popen2("dot -Tsvg -o"+filename+" "+self.tempdotname)
	for f in stdout:
            print f
	# 
	import svg_graph
	svg_graph.pimp_svg(250,250,self.reaction2plot,self.delta2plot,filename,filename)

    def write_pdfs2(self,pdffilename,ignore_parameter_suffix=["ki"],colorclip=0):
	"""Writes out one single pdf file. What ever is your flavour."""
	if pdffilename.endswith(".pdf"): pdffilename = pdffilename[:-4]
	import draw_elasticities
	dic = {}
	for var in self.entries_in_data["variable"]:
	    ignore = False
	    for suffix in ignore_parameter_suffix:
		if var.endswith(suffix): ignore = True
	    if ignore: continue
	    for it in self.entries_in_data["inhibition_type"]:
		currentkey = var+"__"+it
		dic[currentkey] = {}
		for d in self.get_data_with_values({"variable":var,"inhibition_type":it}):
		    dic[currentkey][d.variable_delta] = d.aim_sensitivity
	draw_elasticities.draw_elasticities(dic,pdffilename+".pdf",colorclip)

    def write_pdfs(self,pdffilename,ignore_parameter_suffix=["ki"],colorclip=0):
	if pdffilename.endswith(".pdf"): pdffilename = pdffilename[:-4]
	import draw_elasticities
	for it in self.entries_in_data["inhibition_type"]:
	    dic = {}
	    for vd in self.entries_in_data["variable_delta"]:
		dic[vd] = {}
	    for var in self.entries_in_data["variable"]:
		ignore = False
		for suffix in ignore_parameter_suffix:
		    if var.endswith(suffix): ignore = True
		if ignore: continue
		currentkey = var
		for d in self.get_data_with_values({"variable":var,"inhibition_type":it}):
		    dic[d.variable_delta][currentkey] = d.aim_sensitivity
	    dr = draw_elasticities.draw_elasticities(dic,pdffilename+"."+it+".pdf",colorclip)
