# Supplementary material for: TIde: a software for the systematic scanning of drug targets in kinetic network models
Source: BMC Bioinformatics. 2009 Oct 19;10:344. doi: 10.1186/1471-2105-10-344 (PMC2773792; doi:10.1186/1471-2105-10-344)
Supplement: Additional file 2 — TIde-1.2.1 source code. Contains the packed python source code of our tool. [file 1471-2105-10-344-S2.ZIP › TIde-1.2.1/solver.py]

import scipy.integrate.odepack, copy, rre_generator,global_options,math,datetime,function_manipulation,sys
def odeint(func,y0,deltat,steps):
    yarray = [y0]
    for i in range(steps):
	yarray.append( yarray[-1] + deltat*func(yarray[-1],0) )
    return yarray
class solver:
    def __init__(self,model,just_set_fluxes=False,signalling=False):
        self.signalling = signalling
	self.model = model
        self.timecourses = []
        self.simulation_times = []
        self.stepsize = 0.001
        self.large_step_size = 1.0
        self.steps = int(self.large_step_size/self.stepsize)
        self.global_options = self.model.global_options
	self.differential_equations = {}
	self.differential_equations = self.set_parameters(self.model.differential_equations,self.model.parameter_values)
        if just_set_fluxes:
            y = scipy.array([self.model.species_values[x] for x in self.model.species])
        else:
            y = self.solve()
        self.__set_variables__(y)
    def solve(self):
        """Function to define the standard solver for the steady state finding."""
        try:
            if self.global_options.get_property( "solvertype" ) == "copasi":
                # use the copasi solver here
                return self.copasisolve() #!!!!! COPASI SOLVER IS TAKEN HERE
            elif self.global_options.get_property( "solvertype" ) == "soslib":
                return self.soslibsolve()
            elif self.global_options.get_property( "solvertype" ) == "scipy":
                # directly returning the result of the fortran integration
                return self.solve_ss2()  #!!!!! FORTRAN SOLVER IS TAKEN HERE
            elif self.global_options.get_property( "solvertype" ) == "c":
                y = self.csolve()
                for val in y.tolist():
                    if val is scipy.nan:
                        return self.solve_ss2()
                return y
            else:
                print "Solver not found. Please edit global_options."
                sys.exit(1)
        except ValueError:
            # last try with root finder
            return self.solve_min()
    def set_parameters(self,origdic,newdic):
	this_de = {}
	for species in self.model.differential_equations:
	    this_de[species] = self.model.mathml2scipy( origdic[species], newdic )
	return this_de
    def norm(self,x):
	diff = 0.0
	for v in x.tolist():
	    diff = diff + v*v
	return diff
    def solve_ss(self):
        """Do not use this function anymore."""
	def f(x,t):
	    current_concentrations = {}
	    for species_index in range(len(self.model.species)):
		species = self.model.species[species_index]
		current_concentrations[species] = x[species_index]
	    this_de = self.set_parameters(self.differential_equations,current_concentrations)
	    outlist = []
	    for species in self.model.species:
		try:
		    outlist.append( eval(this_de[species]) )
		except KeyError:
		    print self.model.species
		    print self.model.parameters
		    print this_de[species]
	    return scipy.array( outlist )
	startconcentrations = []
	for species in self.model.species:
	    startconcentrations.append( self.model.species_values[species] )
	y = scipy.array(startconcentrations)
	diff = scipy.ones( len(startconcentrations) )
	time = 0
        normstop = self.model.small_value*self.stepsize*self.stepsize
	while self.norm(diff) > normstop:
	    oldy = copy.deepcopy(y)
            times = [time+self.stepsize*x for x in range(self.steps)]
            times = [time,time+self.stepsize*self.steps]
	    y,fullout = scipy.integrate.odepack.odeint(f,y,times,full_output=1)#,rtol=0.05)
            if "Excess" in fullout["message"] or True in ["omplex" in str(type(x)) for x in y]: # there is some kind of problem with the solver
                print "Integration failed"     # do not do anything with the result
                raise ValueError               # raise an error and let the other solver do the work
	    y = y[-1]
	    time = time + self.stepsize*self.steps
	    diff = y-oldy
	    self.global_options.condprint(str(y)+" "+str(time)+" "+str(self.norm(diff)),"simulation")
        return y
    def csolve(self):
        """Function calling the csolver."""
        import csolver
        cs = csolver.csolver(self.model.species,self.model.species_values,self.differential_equations,self.signalling)
        cs.solve()
        if self.signalling:
            self.tau = cs.tau
            self.amplitude = cs.ampl
            self.sigma = cs.sigma
            self.auc = cs.auc
        return scipy.array([cs.steady_state[x] for x in self.model.species])
    def soslibsolve(self):
        import soslib
        reaction_list = []
        for var,eq in self.differential_equations.iteritems():
            reaction_list.append(["reaction_"+var,{},{var:1},{},eq,True])
        ssl = soslib.SOSlib(self.model.species,self.model.species_values,reaction_list)
        ssl.solve()
        return scipy.array([ssl.steady_state_dict[s] for s in self.model.species])

    def copasisolve(self):
        """Function calling the copasi solver."""
        import copasisolver
        cs = copasisolver.copasisolver(self.model.species,self.model.species_values,self.differential_equations,self.signalling)
        cs.solve()
        self.timecourses = cs.timecourses
        self.simulation_times = cs.simulation_times
        self.stepsize = cs.stepsize
        # check for failed simulation
        # no concentration is allowed to get negative
        negative_value_in = False
        for s,val in cs.steady_state.iteritems():
            if val < -1e-10:
                negative_value_in = True
                break
        if negative_value_in:
            for s in cs.steady_state:
                cs.steady_state[s] = scipy.nan
        return scipy.array([cs.steady_state[x] for x in self.model.species])

    def solve_ss2(self):
        mydes = copy.deepcopy( self.differential_equations )
        for species_index in range( len( self.model.species ) ):
            species = self.model.species[ species_index ]
            for var in mydes:
                mydes[var] = mydes[var].replace(" "+species+" "," x["+str(species_index)+"] ")
	def f(x,t):
	    outlist = []
	    for species in self.model.species:
		try:
		    outlist.append( eval(mydes[species]) )
		except KeyError:
		    print self.model.species
		    print self.model.parameters
		    print this_de[species]
	    return scipy.array( outlist )
        def odeint1(f,y0,times,full_output=0):
            """Explicit Euler"""
            y = [y0]
            for index in range(1, len(times)):
                deltat=times[index]-times[index-1]
                y.append(y[-1]+deltat*f(y[-1],times[index]))
            if full_output:
                return y,{"message":"I always work correctly."}
            return y
        def odeint4(f,y0,times,full_output=0):
            """Runge Kutta 4th order"""
            y = [y0]
            for index in range(1, len(times)):
                deltat=times[index]-times[index-1]
                lasty=y[-1]
                lastt=times[index]
                k1 = f(lasty,lastt)
                k2 = f(lasty+0.5*deltat*k1, lastt+0.5*deltat)
                k3 = f(lasty+0.5*deltat*k2, lastt+0.5*deltat)
                k4 = f(lasty+deltat*k3, lastt+deltat)
                y.append(lasty+(1.0/6.0)*(k1+2*k2+2*k3+k4))
            if full_output:
                return y,{"message":"I always work correctly."}
            return y
	startconcentrations = []
	for species in self.model.species:
	    startconcentrations.append( self.model.species_values[species] )
	y = scipy.array(startconcentrations)
	diff = scipy.ones( len(startconcentrations) )
	time = 0
        normstop = self.model.small_value*self.stepsize*self.stepsize
        starttime = datetime.datetime.now()
        while self.norm(diff) > normstop:
            # timeout !!!!!!!!!!!!!!
            if (datetime.datetime.now()-starttime).seconds > 600:
                print "Timeout on simulation"
                return scipy.nan * y
	    oldy = copy.deepcopy(y)
            #####times = [time,time+self.stepsize*self.steps]
            times = [time+self.stepsize*x for x in range(self.steps)]
	    y,fullout = scipy.integrate.odepack.odeint(f,y,times,full_output=1)#,rtol=0.05)
            #y,fullout = odeint4(f,y,times,full_output=1)#,rtol=0.05)
            if "Excess" in fullout["message"] or True in ["omplex" in str(type(x)) for x in y]: # there is some kind of problem with the solver
                print "Integration failed"     # do not do anything with the result
                raise ValueError               # raise an error and let the other solver do the work
            for ystep in y:
                self.timecourses.append(ystep)
            for t in times:
                self.simulation_times.append(t)
	    y = y[-1]
	    time = time + self.stepsize*self.steps
	    diff = y-oldy
	    self.global_options.condprint(str(y)+" "+str(time)+" "+str(self.norm(diff)),"simulation")
        return y


    def solve_min(self):
        """Solve with steady state minimizer"""
        import copy
        crs = []
        cr_functions = []
        for cr in self.model.conservation_relations:
            for index in range(len(self.model.species)):
                s = self.model.species[index]
                if s in cr:
                    cr = cr.replace(" "+s+" ", " x["+str(index)+"] ")
            crs.append( cr )
            cr_functions.append( lambda x: eval(str(cr)) )
            cr_functions.append( lambda x: eval(" - ( "+str(cr)+" ) " ) )
        import scipy.optimize
        try:
            import scipy.linalg
            normfunc = scipy.linalg.norm
        except ImportError:
            import numpy.linalg
            normfunc = numpy.linalg
	def f(x):
	    current_concentrations = {}
	    for species_index in range(len(self.model.species)):
		species = self.model.species[species_index]
		current_concentrations[species] = x[species_index]
	    this_de = self.set_parameters(self.differential_equations,current_concentrations)
	    outlist = []
	    for species in self.model.species:
		try:
		    outlist.append( eval(this_de[species]) )
		except KeyError:
		    print self.model.species
		    print self.model.parameters
		    print this_de[species]
                    raise
            y = scipy.array( outlist )
	    return normfunc(y)
        def f_constrained(x):
            add = 0.0
            for cr in cr_functions:
                add = add + cr(x)**2
            return f(x)+ 10000000000 * add
	startconcentrations = []
	for species in self.model.species:
	    startconcentrations.append( self.model.species_values[species] )
	y = scipy.array(startconcentrations)
	startconcentrations = []
        # more accurate
        normstop = self.model.small_value*self.stepsize*self.stepsize
        y = scipy.optimize.fmin_cobyla(f,y,cr_functions,iprint=0,rhoend=normstop)
        # faster
        #y = scipy.optimize.fmin_bfgs(f_constrained,y,disp=0)
        y = scipy.array([max(x,0) for x in y])
        return y

    def __set_variables__(self,y):
        # setting the steady state
        self.steady_state = {}
        for species_index in range(len(self.model.species)):
            self.steady_state[ self.model.species[ species_index ] ] = y.tolist()[species_index]
	# set the species and parameters which are set by assignment rules
	extended_parameter_values = copy.deepcopy( self.model.parameter_values )
	for s,v in self.steady_state.iteritems(): extended_parameter_values[s]=v
	for (var,formula) in self.model.assignment_rules:
	    if var in self.model.parameters:
		vardiclist = [extended_parameter_values]
	    elif var in self.model.species:
		vardiclist = [self.steady_state,extended_parameter_values]
	    else:
		raise TypeError("Variabe "+var+" is set by an AssignmentRule but is appearing in neither the parameters nor the species.")
	    newvalue = function_manipulation.evaluate_clean_formula(" "+formula+" ",extended_parameter_values)
	    for vardic in vardiclist:
		vardic[var] = newvalue

	# get the reaction velocities in the steady state
	self.steady_state_fluxes = {}
	for reaction in self.model.sbmldoc.getModel().getListOfReactions():
	    formula = self.model.reaction_equations[reaction.getId()]
	    try:
		velocity = function_manipulation.evaluate_general_formula( formula, extended_parameter_values )
	    except TypeError:
		print [(k,v) for (k,v) in self.model.reaction_equations.iteritems() if len(v) < 10]
		print "RId",reaction.getId()
		print "formula",formula
		#print self.model.differential_equations
		raise
	    self.steady_state_fluxes[reaction.getId()] = velocity

        # set different kind of formulas
        if self.signalling and len(self.timecourses)>0: # only compute if timecourses are available
            self.tau = {}
            self.amplitude = {}
            self.sigma = {}
            self.auc = {}
            Itimef = "x"
            Ttimef = "t*x"
            Qtimef = "t*t*x"
            for species_index in range(len(self.model.species)):
                species = self.model.species[species_index]
                Itimev = self.__numint__(Itimef,self.timecourses,species_index)
                Ttimev = self.__numint__(Ttimef,self.timecourses,species_index)
                Qtimev = self.__numint__(Qtimef,self.timecourses,species_index)
                self.auc[self.model.species[species_index]] = Itimev
                try:
                    self.tau[self.model.species[species_index]] = tau = Ttimev/Itimev
                except ZeroDivisionError:
                    self.tau[self.model.species[species_index]] = tau = 10e1000/10e1000
                except ValueError:
                    self.tau[self.model.species[species_index]] = tau = 10e1000/10e1000
                try:
                    self.sigma[self.model.species[species_index]] = sigma = math.sqrt(Qtimev/Itimev-tau*tau)
                except ZeroDivisionError:
                    self.sigma[self.model.species[species_index]] = sigma = 10e1000/10e1000
                except ValueError:
                    self.sigma[self.model.species[species_index]] = sigma = 10e1000/10e1000
                try:
                    self.amplitude[self.model.species[species_index]] = 0.5*Itimev/sigma
                except ZeroDivisionError:
                    self.amplitude[self.model.species[species_index]] = 10e1000/10e1000
                except ValueError:
                    self.amplitude[self.model.species[species_index]] = 10e1000/10e1000
            del self.timecourses
    def __numint__(self,formula,timecourse,sindex):
        """In the formula x is replaced by the timecourse with the index s and t is replaced by the current time."""
        integral = 0.0
        # borders
        # interior
        for tindex in range(1,len(self.simulation_times)-1):
            currenttime = self.simulation_times[tindex]
            currentx = timecourse[tindex].tolist()[sindex]
            deltax = currentx - timecourse[-1].tolist()[sindex]
            fval = eval(formula,{"x":deltax,"t":currenttime})
            integral = integral + fval*self.stepsize
        return integral
	
if __name__ == "__main__":
    import model,global_options
    go = global_options.global_options()
    go.initialize()
    go.set_verbose(0)
    model = model.Model(None)
    model.species.append("x")
    model.species_values["x"] = 1.0
    model.differential_equations["x"] = " - x "
    import datetime
    

    for st in "copasi,c,scipy,soslib".split(","):
        try:
            go.set_property("solvertype",st)
            print "Starting simulation with",st
            start = datetime.datetime.now()
            solv = solver(model,signalling=False)
            print solv.steady_state
            print datetime.datetime.now() - start
        except Exception,e:
            print "Problem with this solver"
            print e.message
        print

    for st in "scipy".split(","):
        try:
            go.set_property("solvertype",st)
            print "Starting simulation with",st
            start = datetime.datetime.now()
            solv = solver(model,signalling=True)
            print solv.steady_state
            print datetime.datetime.now() - start
            print "Tau:",solv.tau
            print "Sigma:",solv.sigma
            print "Amplitude:",solv.amplitude
        except Exception:
            print "Problem with this solver"
            print e.message
        print
