# Supplementary material for: TIde: a software for the systematic scanning of drug targets in kinetic network models
Source: BMC Bioinformatics. 2009 Oct 19;10:344. doi: 10.1186/1471-2105-10-344 (PMC2773792; doi:10.1186/1471-2105-10-344)
Supplement: Additional file 2 — TIde-1.2.1 source code. Contains the packed python source code of our tool. [file 1471-2105-10-344-S2.ZIP › TIde-1.2.1/soslib.py]

#!/usr/bin/env python

import subprocess,time,os,copasisolver,libsbml,copy,simulation_data_handler,global_options,function_manipulation

def remove_file(filename):
    try:
        os.remove(filename)
    except:
        print "Unable to remove file",filename
        

class SOSlib:
    """Class for simulating a system of differential equations using the SOSlib."""
    def __init__(self,species,species_values,reactions,parameters={},time=1.0,stepsize=0.001,stop_at_steady_state=True):
        # reactions are a list of [reaction_id,substrate2stoich,product2stoich,modifier2stoich,differential_equation,reversible]
        self.filename = copasisolver.get_random_name(extension = "xml")
        self.stepsize = stepsize
        self.time = time
        self.stepnumber = self.time/self.stepsize
        self.stop_at_steady_state = stop_at_steady_state
        self.max_rel_norm = 1e-6
        self.species = species
        self.species_values = species_values
        self.reactions = reactions
        self.parameters = parameters
        self.timecourse_dict_list = []
        self.makeSBML()
    def makeSBML(self):
        self.SBMLdoc = libsbml.SBMLDocument()
        self.SBMLdoc.setLevelAndVersion(2,1)
        SBMLmodel = self.SBMLdoc.createModel()
        fakecompartmentname = "TIde"
        SBMLcompartment = SBMLmodel.createCompartment()
        SBMLcompartment.setId(fakecompartmentname)
        SBMLcompartment.setSize(1)
        for species_id in self.species:
            SBMLspecies = SBMLmodel.createSpecies()
            SBMLspecies.setId(species_id)
            SBMLspecies.setInitialAmount(self.species_values[species_id])
            SBMLspecies.setCompartment(fakecompartmentname)
        for [rid,s2s,p2s,m2s,eq,rev] in self.reactions:
            SBMLreaction = SBMLmodel.createReaction()
            SBMLreaction.setId( rid )
            for id,stoich in s2s.iteritems():
                reference = SBMLreaction.createReactant()
                reference.setSpecies(id)
                if stoich != 1: reference.setStoichiometry(stoich)
            for id,stoich in p2s.iteritems():
                reference = SBMLreaction.createProduct()
                reference.setSpecies(id)
                if stoich != 1: reference.setStoichiometry(stoich)
            for id,stoich in m2s.iteritems():
                reference = SBMLreaction.createModifier()
                reference.setSpecies(id)
            kineticLaw = SBMLreaction.createKineticLaw()
            kineticLaw.setFormula(function_manipulation.scipy2mathml(eq))
            SBMLreaction.setReversible( rev )
        for name,val in self.parameters.iteritems():
            SBMLparameter = SBMLmodel.createParameter()
            SBMLparameter.setId( name )
            SBMLparameter.setValue( val )
            
    def solve(self):
        """Returns None on error otherwise the steady state list"""
        libsbml.writeSBML(self.SBMLdoc,self.filename)
        rel_norm = 1e10
        while rel_norm > self.max_rel_norm:
            self.runSOSlib()
            rel_norm = self.grab_results()
            if rel_norm == None:
                remove_file(self.filename)
                return None
            self.stepsize *= 10
            if not self.stop_at_steady_state:
                # stop after the first simulation
                break
        remove_file(self.filename)
        return self.steady_state_list
    def runSOSlib(self):
        try:
            self.endtime = self.stepsize*self.stepnumber
            call_list = ["SBML_odeSolverApp",self.filename,"-saw","--printstep",str(self.stepnumber),"--time",str(int(self.endtime))]
            p = subprocess.Popen(call_list, stdout=subprocess.PIPE, stderr=subprocess.PIPE, shell=True )
        except OSError:
            print "Please make sure that you have SOSlib installed and added it to the PATH environment variable!!!"
            import sys
            sys.exit(1)
        while p.poll() == None:
            time.sleep(0.1)
    def grab_results(self):
        datfilename = self.filename+".dat"
        f = open(datfilename)
        current_header = ""
        current_description = []
        for line in f:
            if line.startswith("##"):
                current_header = line.strip("\n# ")
            elif line.startswith("#"):
                current_description = line.strip("\n# ").split()
            else:
                if current_header not in ["REACTION RATES","CONCENTRATIONS"]: continue # uninteresting stuff
                result = [function_manipulation.string2float(x) for x in line.split()]
                if len(result) == 0: continue # I though there would be no empty lines, but bawawa
                var2result = dict(zip(current_description,result))
                # look up whether the time point is already in the results
                time = var2result["t"]
                if True in [time == d["t"] for d in self.timecourse_dict_list]:
                    for d in self.timecourse_dict_list:
                        if d["t"] == time:
                            for var,result in var2result.iteritems():
                                d[var] = result # append to dict
                else:
                    # attach a new dict for this timepoint
                    self.timecourse_dict_list.append( var2result )
        f.close()
        remove_file(datfilename)
        if len(self.timecourse_dict_list)<2:
            libsbml.writeSBML(self.SBMLdoc,"TIde2crash.xml")
            return None
        pre_last_dict = self.timecourse_dict_list[-2]
        self.steady_state_dict = self.timecourse_dict_list[-1]
        self.steady_state_list = [self.steady_state_dict[s] for s in self.species]
        norm = sum( [(pre_last_dict[s]-self.steady_state_dict[s])**2 for s in self.species] )
        rel_norm = norm / float(len(self.species)) / float(self.stepsize)
        return rel_norm

class SOSparamest:
    def __init__(self,species,species_values,reactions,steady_state_vals,variables,SBMLparameters={}):
        import scipy,copy
        self.species = species
        self.species_values = copy.deepcopy( species_values )
        self.reactions = reactions
        self.steady_state_vals = steady_state_vals
        self.variables = variables
        self.SBMLparameters = copy.deepcopy( SBMLparameters )
        #
        self.description_of_variables = self.variables.keys()
        self.starting_values_for_variables = scipy.array([self.variables[x] for x in self.description_of_variables])
    def solve(self):
        aim_string = "+".join([ "("+key+"-"+str(val)+")**2" for key,val in self.steady_state_vals.iteritems() ])
        def f(x):
            new_value_dict = dict(zip(self.description_of_variables,x.tolist()))
            for update_dict in [self.species_values,self.SBMLparameters]:
                for key in update_dict:
                    if key in new_value_dict:
                        update_dict[key] = new_value_dict[key]
            solver = SOSlib(self.species, self.species_values, self.reactions, self.SBMLparameters)
            solver.solve()
            sum_of_squares = eval(aim_string,solver.steady_state_dict)
            print x,sum_of_squares
            return sum_of_squares
        import gen
        return gen.fmin_gen(f,self.starting_values_for_variables)
            

class SOStitrator:
    def __init__(self,species,species_values,reactions,signalling,inhibition_type="unknown"):
        # reactions are a list of [reaction_id,substrate2stoich,product2stoich,modifier2stoich,differential_equation,reversible]
        self.species = species
        self.species_values = copy.deepcopy(species_values)
        self.reactions = copy.deepcopy(reactions)
        self.signalling = signalling
        self.inhibition_type = inhibition_type
        self.go = global_options.global_options()
        self.stepnumber = self.go.get_property("stepnumber")
        self.minimum_titration_factor = self.go.get_property("minimum_titration_factor")
        self.starting_titration_factor = self.go.get_property("starting_titration_factor")
        self.maximum_titration_factor = self.go.get_property("maximum_titration_factor")
        # tolerated relative timecourse difference
        self.tolerated_relative_timecourse_difference = self.go.get_property("tolerated_relative_timecourse_difference")


    def get_timecourse_for_titration_stepwise(self,titration_factor,titration_start,titration_end,inhibitor_name):
        import os,copy
        # constants
        number_of_steps = 9
        stepsize = (titration_end-titration_start)/number_of_steps
        steps = [titration_start+x*stepsize for x in range(1,number_of_steps+1)]
        results = []
        self.go.condprint("Running stepwise titration from inhibitor concentrations "+str(steps),"titration")
        new_steady_state = copy.deepcopy(self.species_values)
        for inhibitor_concentration in steps:
            new_steady_state[inhibitor_name] = inhibitor_concentration
            solver = SOSlib(self.species,new_steady_state,self.reactions,parameters={},stop_at_steady_state=True)
            solver.solve()
            new_steady_state = dict([(x,solver.timecourse_dict_list[-1][x]) for x in self.species])
            results.append(copy.deepcopy(solver.timecourse_dict_list[-1]))
        return (results,0.0)
    def get_timecourse_for_titration(self,titration_factor,titration_start,titration_end,inhibitor_name):
        import os
        # constants
        time = (float(titration_end)-float(titration_start))/float(titration_factor)
        stepsize = time/float(self.stepnumber)
        # solve forward
        solver = SOSlib(self.species,self.species_values,self.reactions+[["titration",{},{inhibitor_name:1},{}," "+str(titration_factor)+" ", False]],parameters={},time=time,stepsize=stepsize,stop_at_steady_state=False)
        if solver.solve() == None:
            print "Error in solver 1"
            return (None,None)
        new_steady_state = dict([(x,solver.timecourse_dict_list[-1][x]) for x in self.species])
        solver2 = SOSlib(self.species,new_steady_state,self.reactions,parameters={},stop_at_steady_state=True)
        if solver2.solve() == None:
            # time course not working
            # maybe the system is already at steady state ???
            print "Error in solver 2"
        else:
            new_steady_state = dict([(x,solver2.timecourse_dict_list[-1][x]) for x in self.species])
        # and backwards
        solver_back = SOSlib(self.species,new_steady_state,self.reactions+[["titration",{},{inhibitor_name:1},{}," - "+str(titration_factor)+" ", False]],parameters={},time=time,stepsize=stepsize,stop_at_steady_state=False)
        if solver_back.solve() == None:
            print "Error in solver 3"
            return (None,None)
        solver_back.timecourse_dict_list.reverse()
        norm = self.__relative_time_course_difference__(solver.timecourse_dict_list,solver_back.timecourse_dict_list,only_species=True)
        return (solver.timecourse_dict_list,norm)

    def estimate_inhibitor_concentration(self,aim,aim_value,inhibitor_name,max_quality=None,algorithms=[],result=0.0):
        """Parameterlist is equal to that of the copasisolver."""
        highest_inhibitor_concentration = 10000.0
        [inhibitor_concentrations,aim_values] = self.get_titration_data(inhibitor_name,aim,highest_inhibitor_concentration,stop_on_aim_concentration=aim_value)
        if inhibitor_concentrations[-1] != highest_inhibitor_concentration:
            self.go.condprint("Result of parameter estimation: Inhibitor "+str(inhibitor_concentrations[-1])+" Aim value: "+str(aim_values[-1]),"titration_estimation")
            # before returning, kick the last bit in
            result = inhibitor_concentrations[-1]
            #ce = copasiestimator(self.species,self.species_values,self.reactions,self.signalling)
            #result = ce.estimate_inhibitor_concentration(aim,aim_value,inhibitor_name,1e-6,algorithm_order=["levenberg"],result=result)
            #go.condprint( "Result after kickin: Inhibitor "+str(result),"titration_estimation")
            return result
        else:
            return 0.0

    def __relative_time_course_difference__(self,last_titration,new_titration,only_species=False):
        sum = 0.0
        end_index = min(len(last_titration),len(new_titration))
        key_list = last_titration[0] if not only_species else self.species
        for index in range(end_index):
            for key in key_list:
                if key not in ["titration",self.inhibitor_name,"t"]:
                    maxval = max(abs(last_titration[index][key]),abs(new_titration[index][key]))
                    if maxval == 0.0:
                        maxval = 1.0
                    val = abs(last_titration[index][key]-new_titration[index][key])/maxval
                    sum += val
        return sum / float(len(last_titration)) / float(len(last_titration[0]))
        
    def get_titration_data(self,inhibitor_name,aim,highest_inhibitor_concentration,lowest_inhibitor_concentration = 0.01,stop_on_aim_concentration=None):
        self.inhibitor_name = inhibitor_name
        """Returns a list of two lists with the inhibitor_concentrations and aim_values."""
        # creating my own simulation data handler
        self.sdh = simulation_data_handler.simulation_data_handler(None) # this one is constructed explicitly without a model since it has to be pickled
        

        # edgepoints are the ends of linear titrations e.g. [0,0.01,0.1,1,10,100] for stepfactor = 10
        stepfactor = 10
        edgepoints = [0,lowest_inhibitor_concentration]
        while edgepoints[-1] < highest_inhibitor_concentration:
            edgepoints.append(edgepoints[-1]*stepfactor)
        # needed variables
        runs = len(edgepoints)-1
        titration_factor = self.starting_titration_factor
        # variables to extract the data from the results
        inhibitor_concentrations = []
        aim_values = []
        for run in range(runs):
            stepwise_bypass = False
            start_conc = edgepoints[run]
            end_conc = edgepoints[run+1]
            self.go.condprint("Running titration from "+str(start_conc)+" to "+str(end_conc),"titration")
            (last_titration,diff) = self.get_timecourse_for_titration(titration_factor,start_conc,end_conc,inhibitor_name)
            while diff == None or len(last_titration)<self.stepnumber:
                # first titration going wrong
                # increasing titration and starting simulation again
                titration_factor = 1e3 * titration_factor
                if titration_factor>self.maximum_titration_factor:
                    (last_titration,diff) = self.get_timecourse_for_titration_stepwise(titration_factor,start_conc,end_conc,inhibitor_name)
                    stepwise_bypass = True
                    break
                else:
                    (last_titration,diff) = self.get_timecourse_for_titration(titration_factor,start_conc,end_conc,inhibitor_name)
            while True:
                stop_lowering_titration_factor = False
                if not stepwise_bypass:
                    titration_factor = 0.1 * titration_factor
                    self.go.condprint("Starting check for titration factor "+str(titration_factor),"titration")
                    (new_titration,diff) = self.get_timecourse_for_titration(titration_factor,start_conc,end_conc,inhibitor_name)
                # check if the titration data has full length or if something unforeseen occured
                # or cancel it simply if too many steps were made
                if not stepwise_bypass and diff != None and len(new_titration)>self.stepnumber:
                    self.go.condprint( "Difference "+str(diff), "titration")
                else: # incomplete data from new titration
                    stop_lowering_titration_factor = True
                    new_titration = last_titration # taking rather the last one than the actual
                if diff != diff: # nans or infs in new titration
                    stop_lowering_titration_factor = True
                    new_titration = last_titration
                if titration_factor <= self.minimum_titration_factor:
                    # maximum accuracy
                    stop_lowering_titration_factor = True
                if diff < self.tolerated_relative_timecourse_difference: # stop because of achieved accuracy
                    stop_lowering_titration_factor = True
                if stop_lowering_titration_factor:
                    self.go.condprint( "Stopping slowering titration it speed "+str(titration_factor)+" Mol/s with error "+str(diff),"titration")
                    titration_factor = self.starting_titration_factor # 10 is for possible error, 10 is for scaling of time, 100 is for fun
                    # save data
                    for all_current_values in new_titration:
                        i_val = all_current_values[inhibitor_name]
                        if i_val not in inhibitor_concentrations:
                            inhibitor_concentrations.append(i_val)
                            a_val = eval(aim,all_current_values)
                            aim_values.append(a_val)
                            # append this also to the simulation data handler
                            self.sdh.add_data(inhibitor_name,"titration_"+self.inhibition_type,0,i_val,a_val)
                            if i_val == 0.0 and stop_on_aim_concentration != None:
                                # set the variable stop_if_lower
                                # needed to check whether the final value is lower than the starting value
                                stop_if_lower = (a_val > stop_on_aim_concentration)
                            if stop_on_aim_concentration != None:
                                is_lower = (a_val < stop_on_aim_concentration)
                                if is_lower == stop_if_lower:
                                    return [inhibitor_concentrations,aim_values]
                    # get new steady state concentrations TODO
                    for species in self.species_values.keys():
                        self.species_values[species] = new_titration[-1][species]
                    break
                last_titration = new_titration
        if stop_on_aim_concentration != None:
            # no good inhibitor concentration found
            outstring  = "Failed to find inhibitor concentration for aim value "+str(stop_on_aim_concentration)+"\n"
            outstring += "Aim values on edgepoints are:\n"
            try:
                outstring += str([(x,aim_values[inhibitor_concentrations.index(x)]) for x in edgepoints])
            except ValueError:
                # evidently problems with loading edgepoints from the inhibitor concentrations
                # some calculations have gone wrong
                outstring += str([(x,aim_values[inhibitor_concentrations.index(x)]) for x in edgepoints if x in inhibitor_concentrations])
            self.go.condprint( outstring, "titration_estimation" )
        return [inhibitor_concentrations,aim_values]
        


if __name__ == "__main__":
    go = global_options.global_options()
    go.set_verbose(3)
    """
    species = ["x"]
    species_values = {"x":1}
    reactions = [["r",{},{"x":1},{}," final - x ",True]]
    parameters = {"final":2}
    solver = SOSlib(species,species_values,reactions,parameters)
    print solver.solve()
    steady_state_vals = {"x":3}
    variables = {"final":1}
    estimator = SOSparamest(species,species_values,reactions,steady_state_vals,variables,SBMLparameters=parameters)
    print estimator.solve()
    """

    print "Starting parameter estimation"
    species = ["s0","s1","I"]
    species_values = {"s0":0.5,"s1":1,"I":0}
    reactions = []
    reactions.append( ["r1",{},{"s0":1},{"s1":1,"I":1}," s1 - s0 - I * s0 ",True] )
    reactions.append( ["r2",{"s0":1},{},{}," s0 ",False] )

    print "Starting soslib titration"
    ct = SOStitrator(species,species_values,reactions,False)
    result311 = ct.estimate_inhibitor_concentration("r1",0.00319489,"I",0.001)
    print "Result of parameter estimation should be 311 and is",result311
    print "Difference:",abs(311.0-result311)
    ct = SOStitrator(species,species_values,reactions,False)
    result1234 = ct.estimate_inhibitor_concentration("s0",0.000809061,"I",0.001)
    print "Result of parameter estimation should be 1234 and is",result1234
    print "Difference:",abs(1234.0-result1234)
