# Supplementary material for: TIde: a software for the systematic scanning of drug targets in kinetic network models
Source: BMC Bioinformatics. 2009 Oct 19;10:344. doi: 10.1186/1471-2105-10-344 (PMC2773792; doi:10.1186/1471-2105-10-344)
Supplement: Additional file 2 — TIde-1.2.1 source code. Contains the packed python source code of our tool. [file 1471-2105-10-344-S2.ZIP › TIde-1.2.1/sosplot.py]

#!/usr/bin/env python

import subprocess,time,simulation_data_handler,pdfplot,os,global_options
class SOSsolver:
    """Class for simulating an SBML file with the SBML Ode Solver and produce a pdf from that making use of the PyX library."""
    def __init__(self,filename,endtime,output_variables):
        self.filename = filename
        self.endtime = endtime
        self.output_variables = output_variables
        self.sdh = simulation_data_handler.simulation_data_handler(self.filename)
        self.global_options = global_options.global_options()
        self.runSOSlib()
        self.grab_results()
        self.plot()
    def plot(self):
        sp = pdfplot.sdhplot(False,xtitle="Time",ytitle="Concentration / Flux",xlog=False,ylog=False)
        sp.add_sdh(self.sdh)
        # strip .xml of filename
        pdfname = self.filename
        if pdfname.endswith(".xml"):
            pdfname = pdfname[:-4]
        sp.write(pdfname)
    def runSOSlib(self):
        try:
            process_list = ["SBML_odeSolverApp",self.filename,"-saw","--printstep","100","--time",str(int(self.endtime))]
            if self.global_options.get_property("use_nice"):
                process_list = ["nice","-n19"]+process_list
            p = subprocess.Popen(process_list, stdout=subprocess.PIPE, stderr=subprocess.PIPE, shell=True )
        except OSError:
            print "Please make sure that you have SOSlib installed and added it to the PATH environment variable!!!"
            import sys
            sys.exit(1)
        while p.poll() == None:
            time.sleep(0.1)
    def grab_results(self):
        datfilename = self.filename+".dat"
        f = open(datfilename)
        current_header = ""
        current_description = []
        for line in f:
            if line.startswith("##"):
                current_header = line.strip("\n# ")
            elif line.startswith("#"):
                current_description = line.strip("\n# ").split()
            else:
                if current_header not in ["REACTION RATES","CONCENTRATIONS"]: continue # uninteresting stuff
                result = line.split()
                var2result = dict(zip(current_description,result))
                for var in self.output_variables:
                    if var in var2result:
                        # we could be in the rates section or in the concentrations section
                        self.sdh.add_data(var,"",0,float(var2result["t"]),float(var2result[var]))
        f.close()
        os.remove(datfilename)

if __name__ == "__main__":
    SOSsolver("models/test.xml",10,["species_0"])
