# Supplementary material for: TIde: a software for the systematic scanning of drug targets in kinetic network models
Source: BMC Bioinformatics. 2009 Oct 19;10:344. doi: 10.1186/1471-2105-10-344 (PMC2773792; doi:10.1186/1471-2105-10-344)
Supplement: Additional file 2 — TIde-1.2.1 source code. Contains the packed python source code of our tool. [file 1471-2105-10-344-S2.ZIP › TIde-1.2.1/start_servers.py]

#!/usr/bin/env python

# write secret file
import random,string
f = open("secret","w")
secret = "".join([random.choice( string.ascii_letters+string.digits ) for x in range(50)])
f.write(secret)
f.close()

# script to start available servers
import pexpect,time
f = file("servers","r")
processes = []
shell_symbols = ["@",">","\$"]
for l in f:
    if l.startswith("#"): continue
    [ip,name,ncpus] = l.strip("\n").split(",")
    print
    print name
    p=pexpect.spawn("ssh "+name)
    i=p.expect(["No route to host"]+shell_symbols)
    if i==0:
        print "down"
        continue
    for i in range(2): # I dont know why I have to do this that often
        p.sendline("who")
        p.expect(shell_symbols)
    users = set()
    for line in p.before.split("\n"):
        if line.startswith(" ") or "@" in line:
            continue
        if "pts" in line or "tty" in line:
            user = line.split()[0]
            if ":0" in line:
                user = user+":0"
            users.add(user)
    print "Logged in users are"," ".join(users)
    #time.sleep(1)
    p.sendline("cd $HOME/ti")
    p.expect(shell_symbols)
    #time.sleep(0.2)
    p.sendline("nice -n9 python ppserver.py -w "+ncpus+" -s "+secret+" &")
    p.expect(shell_symbols)
    processes.append(p)
    print "up"
f.close()
raw_input("Closing?")
