# Supplementary material for: TIde: a software for the systematic scanning of drug targets in kinetic network models
Source: BMC Bioinformatics. 2009 Oct 19;10:344. doi: 10.1186/1471-2105-10-344 (PMC2773792; doi:10.1186/1471-2105-10-344)
Supplement: Additional file 2 — TIde-1.2.1 source code. Contains the packed python source code of our tool. [file 1471-2105-10-344-S2.ZIP › TIde-1.2.1/svg_graph.py]

#!/usr/bin/env python

import copy,math

svgheader = "<?xml version=\"1.0\" standalone=\"no\"?>\n<!DOCTYPE svg PUBLIC \"-//W3C//DTD SVG 1.1//EN\"  \"http://www.w3.org/Graphics/SVG/1.1/DTD/svg11.dtd\">\n\n<svg width=\"100%\" height=\"100%\" version=\"1.1\" xmlns=\"http://www.w3.org/2000/svg\">\n\n"
svgend = "</svg>\n"

class svg:
    def __init__(self,standalone,link_to_id):
        self.standalone = standalone
        self.link_to_id = link_to_id
        self.filename = "graph.svg"
        self.elements = []
    def add(self,etype,dic):
        self.elements.append( (etype,dic) )
    def __str__(self):
        s = ""
        if self.standalone:
            s += svgheader
            s+= "<rect id=\"red\" x=\"20\" y=\"20\" width=\"25\" height=\"25\" rx=\"5\" ry=\"5\" style=\"fill:lightgrey\"/>\n\n"
        # content
        for (etype,dic) in self.elements:
            if "included" not in dic:
                s += "<"+etype+" "+ " ".join( [x+"=\""+str(y)+"\"" for x,y in dic.iteritems()] ) +">"
                if self.link_to_id:
                    s += "<set attributeName=\"opacity\" from=\"0\" to=\"1\" begin=\""+self.link_to_id+".mouseover\" end=\""+self.link_to_id+".mouseout\"/>"
                s += "</"+etype+">\n"
            else:
                s += "<"+etype+" "+ " ".join( [x+"=\""+str(y)+"\"" for x,y in dic.iteritems() if x != "included"] ) +">"
                s += str(dic["included"])
                if self.link_to_id:
                    s += "<set attributeName=\"opacity\" from=\"0\" to=\"1\" begin=\""+self.link_to_id+".mouseover\" end=\""+self.link_to_id+".mouseout\"/>"
                s += "</"+etype+">\n"
        # end
        if self.standalone:
            s += svgend
        return s
    def write_to_file(self,filename=None):
        if not filename: filename = self.filename
        f = file(filename,"w")
        f.write(str(self))
        f.close()

class svg_plotter:
    def __init__(self,xvals,yvals,graph_params={"xmax":500,"xmin":100,"ymax":500,"ymin":100},link_to_id=None,plotname="Plot"):
        self.xvals = xvals
        self.yvals = yvals
        self.graph_params = graph_params
        self.link_to_id = link_to_id
        self.plotname = plotname
	if "xlog" in self.graph_params and self.graph_params["xlog"]:
	    self.xvals = [math.log10(x) if x != 0 else math.log10(min([x for x in self.xvals if x != 0]+[100])/10) for x in self.xvals]
	    self.plotname += " xlog"
	if "ylog" in self.graph_params and self.graph_params["ylog"]:
	    self.yvals = [math.log10(x) for x in self.yvals]
	    self.plotname += " ylog"
        self.initialize_style()
        # check the xvals for containing strings
        self.xvals_contains_strings = (type(self.xvals[0]) == type("Katze"))
        if self.xvals_contains_strings:
            self.xaxisgridpoints = len(self.xvals)
	    if self.xaxisgridpoints == 1: self.xaxisgridpoints = 2
        self.plot_values()
        self.initialize_graph()
    def initialize_style(self):
        self.allstyle = ";opacity:0"
        self.axislinestyle = "stroke:grey;stroke-width:2"+self.allstyle
        self.valuelinestyle = "fill:white;stroke:red;stroke-width:2"+self.allstyle
        self.axistextstyle = "stroke:black"+self.allstyle
        self.plotnametextstyle = "stroke:black"+self.allstyle
        self.plotnametextsize = 18
        self.axisgridlength = 10
        self.xaxisgridpoints = 5
        self.yaxisgridpoints = 5
    def initialize_graph(self):
        self.svg = svg(False,self.link_to_id)
        # white background
        self.svg.add("polygon",{"style":"fill:white;stroke:white"+self.allstyle,"points":str(self.graph_params["xmin"]-self.axisgridlength)+","+str(self.graph_params["ymin"]-self.axisgridlength)+" "+str(self.graph_params["xmax"]+self.axisgridlength)+","+str(self.graph_params["ymin"]-self.axisgridlength)+" "+str(self.graph_params["xmax"]+self.axisgridlength)+","+str(self.graph_params["ymax"]+self.axisgridlength)+" "+str(self.graph_params["xmin"]-self.axisgridlength)+","+str(self.graph_params["ymax"]+self.axisgridlength)})
        # drawing the axis
        self.svg.add("line",{"x1":self.graph_params["xmin"], "y1":self.graph_params["ymax"], "x2":self.graph_params["xmax"], "y2":self.graph_params["ymax"], "style":self.axislinestyle})
        self.svg.add("line",{"x1":self.graph_params["xmin"], "y1":self.graph_params["ymin"], "x2":self.graph_params["xmin"], "y2":self.graph_params["ymax"], "style":self.axislinestyle})
        # plotting the values
        self.svg.add("polyline",{"points": " ".join([str(x)+","+str(y) for (x,y) in zip(self.xcoords,self.ycoords)]) ,"style":self.valuelinestyle})
        # draw the grid on the xaxis
        if self.xvals_contains_strings:
            plotthisxvals = self.xvals
        else:
            plotthisxvals = [x*( float(self.xmax-self.xmin) / float(self.xaxisgridpoints-1) ) + self.xmin for x in range(self.xaxisgridpoints)]


        for x,xval in zip([y*( (self.graph_params["xmax"] - self.graph_params["xmin"]) / (self.xaxisgridpoints-1) ) + self.graph_params["xmin"] for y in range(self.xaxisgridpoints)] , plotthisxvals ):
            self.svg.add("line",{"x1":x, "y1":self.graph_params["ymax"]-self.axisgridlength, "x2":x, "y2":self.graph_params["ymax"]+self.axisgridlength, "style":self.axislinestyle})
            self.svg.add("text",{"x":x,"y":self.graph_params["ymax"]+self.axisgridlength,"included":xval,"style":self.axistextstyle,"dominant-baseline":"hanging","writing-mode":"tb-rl","alignment-baseline":"middle"})
        # draw the grid on the yaxis
        for y,yval in zip([x*( (self.graph_params["ymax"] - self.graph_params["ymin"]) / (self.yaxisgridpoints-1) ) + self.graph_params["ymin"] for x in range(self.yaxisgridpoints)] , [x*( float(self.ymin-self.ymax) / float(self.yaxisgridpoints-1) ) + self.ymax for x in range(self.yaxisgridpoints)] ):
            self.svg.add("line",{"y1":y, "x1":self.graph_params["xmin"]-self.axisgridlength, "y2":y, "x2":self.graph_params["xmin"]+self.axisgridlength, "style":self.axislinestyle})
            self.svg.add("text",{"y":y,"x":self.graph_params["xmin"]-self.axisgridlength,"included":yval,"style":self.axistextstyle,"text-anchor":"end"})
        # adding the name of the plot
        self.svg.add("text",{"y":self.graph_params["ymin"],"x":self.graph_params["xmin"]+5*self.axisgridlength,"included":self.plotname,"style":self.plotnametextstyle,"font-size":self.plotnametextsize})
    def write_to_file(self,filename=None):
        self.svg.write_to_file(filename)
    def __str__(self):
        return str(self.svg)
    def __vals_to_coords__(self,vals,scale,offset,invert=False):
        coords = []
        for x in vals:
            scalar = scale*x
            # here comes the loglog thing
            if invert:
                scalar = -1*scalar
            c = offset + scalar
            coords.append(c)
        return coords
    def plot_values(self):
        # sorting the values
        import copy
        sortedx = copy.deepcopy(self.xvals)
        sortedx.sort()
        sortedy = []
        for x in sortedx:
            sortedy.append( self.yvals[ self.xvals.index(x) ] )
        self.xvals = sortedx
        self.yvals = sortedy
        
        self.xmin = min(self.xvals)
        self.xmax = max(self.xvals)
	if self.xmin == self.xmax and not self.xvals_contains_strings:
            self.xmax = self.xmin + 0.5
            self.xmin = self.xmin - 0.5
        self.ymin = min(self.yvals)
        self.ymax = max(self.yvals)
	if self.ymax == self.ymin:
            self.ymax = self.ymin + 0.5
            self.ymin = self.ymin - 0.5
        # compute coordinates
        very_small_value = 0.0000000001 # to avoid division by zero
        if self.xvals_contains_strings:
            self.xmax = len(self.xvals)-1
	    if self.xmax == 0: self.xmax = 1
            self.xcoords = self.__vals_to_coords__(range(len(self.xvals)),(self.graph_params["xmax"]-self.graph_params["xmin"])/(self.xmax),self.graph_params["xmin"])
        else:
            self.xcoords = self.__vals_to_coords__([x-self.xmin for x in self.xvals],(self.graph_params["xmax"]-self.graph_params["xmin"])/(self.xmax-self.xmin+very_small_value),self.graph_params["xmin"])
        self.ycoords = self.__vals_to_coords__([y-self.ymin for y in self.yvals],(self.graph_params["ymax"]-self.graph_params["ymin"])/(self.ymax-self.ymin+very_small_value),self.graph_params["ymax"],True)


class multiplot:
    def __init__(self,xstart,ystart,xsize,ysize,data,link_to_id,xlog=False,ylog=False):
        """Data is a list of tuples of x and y values and the name of the plot."""
        self.xstart = xstart
        self.ystart = ystart
        self.xsize = xsize
        self.ysize = ysize
        self.xspace = 100
        self.yspace = 100
        self.link_to_id = link_to_id
        self.data = data
	self.xlog = xlog
	self.ylog = ylog
        self.create_subplots()
    def create_subplots(self):
        self.subplots = []
        index = 0
        for (xdata,ydata,plotname) in self.data:
            self.subplots.append( svg_plotter(xdata,ydata,{"xmin":(self.xstart+(self.xsize+self.xspace)*index),"xmax":(self.xstart+(self.xsize+self.xspace)*index+self.xsize),"ymin":self.ystart,"ymax":(self.ystart+self.ysize),"xlog":self.xlog,"ylog":self.ylog},self.link_to_id,plotname) )
            index = index+1
    def __str__(self):
        return "\n".join( [str(x) for x in self.subplots] )


class pimp_svg:
    def __init__(self,xsize,ysize,dic,additional_dic,infilename="new.svg",outfilename="graph.svg",xlog=False,ylog=False):
        """Dic contains a link from the species id to the multiplot.data structure"""
        self.xsize = xsize
        self.ysize = ysize
        self.dic = dic
        self.additional_dic = additional_dic
        self.infilename = infilename
        self.outfilename = outfilename
	self.xlog = xlog
	self.ylog = ylog
        self.conversion_factor = {"px":1.0,"pt":1.25,"pc":15,"mm":3.543307,"in":90}
        self.conversion_factor["cm"] = 10 * self.conversion_factor["mm"]
        self.coords = {}
        self.svgids = {}
        self.read_svg()
        self.construct_multiplots()
        f = open(self.outfilename,"w")
        f.write(str(self))
        f.close()
    def __read_length_to_px__(self,lengthstring):
        try:
            return int(lengthstring)
        except ValueError:
            # lengthstring has an appendix
            for ending in self.conversion_factor:
                if lengthstring.endswith(ending):
                    return float(lengthstring[:-len(ending)]) * self.conversion_factor[ending]
            raise
    def read_svg(self):
        f = file(self.infilename,"r")
        self.filecontent = "".join( f.readlines() )
        f.close()
        # strip of the </svg> at the end
        self.filecontent = "</svg>".join( self.filecontent.split("</svg>")[:-1] )
        # find size of the svg
	replacelist = []
        for e in self.filecontent.replace("\n"," ").split("<"):
            if e.startswith("svg "):
                for assign in e.split(" "):
                    l = assign.split("\"")
		    if len(l) < 2: continue
                    for ending,factor in self.conversion_factor.iteritems():
                        if l[1].endswith(ending):
                            replace_this = copy.deepcopy(assign)
                            l[1] = str( int( float( l[1][:-2] ) * factor ) )
                            replace_by = "\"".join( l )
                            replacelist.append( (replace_this,replace_by) )
                        
                    if l[0] == "width=":
                        self.svgorigwidthtext = l[1]
                        self.svgorigwidth = self.__read_length_to_px__(self.svgorigwidthtext)
                    if l[0] == "height=":
                        self.svgorigheighttext = l[1]
                        self.svgorigheight = self.__read_length_to_px__(self.svgorigheighttext)
	for (x,y) in replacelist:
	    self.filecontent = self.filecontent.replace( x,y )

	# new new new scale the whole picture
	myscale = "00"+str(int(150000/self.svgorigheight))
	myscale = myscale[:-2]+"."+myscale[-2:]
        if "transform=\"" in self.filecontent:
            self.filecontent = self.filecontent.replace("scale("+self.filecontent.split("transform=\"")[1].split("\"")[0].split("scale(")[1].split(")")[0]+")","scale("+myscale+" "+myscale+")")

            # get the scale and translate values
            transform = self.filecontent.split("transform=\"")[1].split("\"")[0]
            globalscale = [ float(x) for x in transform.split("scale(")[1].split(")")[0].split() ]
            globaltranslate = [ float(x) for x in transform.split("translate(")[1].split(")")[0].split() ]
        else:
            globalscale = [1.0,1.0]
            globaltranslate = [0.0, 0.0]
	# find the coordinates of the elements
        elements = self.filecontent.split("<g ")
        for e in elements:
            if "title" in e and "id=\"edge" not in e:
                sid = e.split("title>")[1].strip("</")
                # we have a real element
                if sid not in self.dic.keys(): continue
                pointsline = " ".join([x.split("\"")[0].strip() for x in e.split("points=\"")[1:]])
                xmax = -1000000
                ymax = -1000000
                for [x,y] in [x.split(",") for x in pointsline.split()]:
                    if float(x) > xmax: xmax = float(x)
                    if float(y) > ymax: ymax = float(y)
                self.coords[sid] = [(xmax+globaltranslate[0])*globalscale[0],(ymax+globaltranslate[1])*globalscale[1]]
                # find svgid
                if "id=\"" in e:
                    self.svgids[sid] = e.split("id=\"")[1].split("\"")[0]
    def construct_multiplots(self):
        self.svgminheight = 0
        self.svgminwidth = 0
        self.multiplots = []
        for name,data in self.dic.iteritems():
            [xstart,ystart] = self.coords[name]
            self.multiplots.append( multiplot(xstart+150,ystart,self.xsize,self.ysize,data,self.svgids[name],True) )
            self.svgminwidth = max([xstart+(self.xsize+500)*len(data),self.svgminwidth])
            self.svgminheight = max([ystart+(self.ysize+150),self.svgminheight])
        self.additional_multiplots = []
        self.additional_multiplot_anchor = svg(False,None)
        xstart = 15
        ystart = 350#25
        yskip  = 20
        for (name,data) in sorted(self.additional_dic.iteritems(), lambda (n1,x),(n2,y): int((float(n1)-float(n2))/abs(float(n1)-float(n2)))):
            self.additional_multiplot_anchor.add("text",{"id":"id"+str(name),"x":xstart,"y":ystart,"included":name,"font-size":14})
            self.additional_multiplots.append( multiplot(150,150,self.xsize,self.ysize,data,"id"+str(name)) )
            ystart = ystart + yskip
        # change the width and height in the svg file
        if self.svgminwidth > self.svgorigwidth:
            replacewith = "width=\""+str(self.svgminwidth)+"\""
            self.filecontent = self.filecontent.replace("width=\""+self.svgorigwidthtext+"\"",replacewith)
        if self.svgminheight > self.svgorigheight:
            replacewith = "height=\""+str(self.svgminheight)+"\""
            self.filecontent = self.filecontent.replace("height=\""+self.svgorigheighttext+"\"",replacewith)
    def __str__(self):
        s = ""
        s += self.filecontent
        for mp in self.multiplots:
            s += str(mp)+"\n"
        s += str(self.additional_multiplot_anchor)+"\n"
        for mp in self.additional_multiplots:
            s += str(mp)+"\n"
        s += svgend
        return s
                
                        
    

if __name__ == "__main__":
    #s = svg_plotter(range(11),[10,1,8,1,5,65,4,25,64,10,43])
    #s.write_to_file()
    stupid_data = [([0,1,2,3,4,5],[0,5,8,10,11.5,12.5],"Competitive"),([0,1,2,3,4,5],[0,5,8,6,5.5,5.3],"Uncompetitive")]
    name_data = [(["Ki","Ka","Ku","Katze"],[-1,-5,-8,-2],"Competitive"),(["Ki","Ka","Ku","Katze"],[9,5,2,8],"Uncompetitive")]
    ad = {"0":name_data}
    p=pimp_svg(150,150,{"R03361":stupid_data,"R01934":stupid_data},ad)


    
