# Supplementary material for: TIde: a software for the systematic scanning of drug targets in kinetic network models
Source: BMC Bioinformatics. 2009 Oct 19;10:344. doi: 10.1186/1471-2105-10-344 (PMC2773792; doi:10.1186/1471-2105-10-344)
Supplement: Additional file 2 — TIde-1.2.1 source code. Contains the packed python source code of our tool. [file 1471-2105-10-344-S2.ZIP › TIde-1.2.1/models/simple_signalling_cascade.xml]

<?xml version="1.0" encoding="UTF-8"?>
<sbml xmlns="http://www.sbml.org/sbml/level2/version2" level="2" version="2">
  <model id="Model_1" name="New Model">
    <listOfFunctionDefinitions>
      <functionDefinition id="function_1" name="Henri-Michaelis-Menten (irreversible)">
        <math xmlns="http://www.w3.org/1998/Math/MathML">
          <lambda>
            <bvar>
              <ci> substrate </ci>
            </bvar>
            <bvar>
              <ci> Km </ci>
            </bvar>
            <bvar>
              <ci> V </ci>
            </bvar>
            <apply>
              <divide/>
              <apply>
                <times/>
                <ci> V </ci>
                <ci> substrate </ci>
              </apply>
              <apply>
                <plus/>
                <ci> Km </ci>
                <ci> substrate </ci>
              </apply>
            </apply>
          </lambda>
        </math>
      </functionDefinition>
      <functionDefinition id="function_2" name="Activator Michaelis Menten">
        <math xmlns="http://www.w3.org/1998/Math/MathML">
          <lambda>
            <bvar>
              <ci> A </ci>
            </bvar>
            <bvar>
              <ci> S </ci>
            </bvar>
            <bvar>
              <ci> km </ci>
            </bvar>
            <apply>
              <divide/>
              <apply>
                <times/>
                <ci> A </ci>
                <ci> S </ci>
              </apply>
              <apply>
                <plus/>
                <ci> km </ci>
                <ci> S </ci>
              </apply>
            </apply>
          </lambda>
        </math>
      </functionDefinition>
    </listOfFunctionDefinitions>
    <listOfUnitDefinitions>
      <unitDefinition id="volume">
        <listOfUnits>
          <unit kind="litre" scale="-3"/>
        </listOfUnits>
      </unitDefinition>
      <unitDefinition id="substance">
        <listOfUnits>
          <unit kind="mole" scale="-3"/>
        </listOfUnits>
      </unitDefinition>
    </listOfUnitDefinitions>
    <listOfCompartments>
      <compartment id="compartment_1" name="compartment" size="1"/>
    </listOfCompartments>
    <listOfSpecies>
      <species id="Ra" name="Ra" compartment="compartment_1" initialConcentration="1"/>
      <species id="R" name="R" compartment="compartment_1" initialConcentration="0"/>
      <species id="X" name="X" compartment="compartment_1" initialConcentration="1"/>
      <species id="Xp" name="Xp" compartment="compartment_1" initialConcentration="0"/>
      <species id="Y" name="Y" compartment="compartment_1" initialConcentration="1"/>
      <species id="Yp" name="Yp" compartment="compartment_1" initialConcentration="0"/>
      <species id="Z" name="Z" compartment="compartment_1" initialConcentration="1"/>
      <species id="Zp" name="Zp" compartment="compartment_1" initialConcentration="0"/>
      <species id="Xi" name="Xi" compartment="compartment_1" initialConcentration="0"/>
    </listOfSpecies>
    <listOfReactions>
      <reaction id="reaction_1" name="v1" reversible="false">
        <listOfReactants>
          <speciesReference species="Ra"/>
        </listOfReactants>
        <listOfProducts>
          <speciesReference species="R"/>
        </listOfProducts>
        <kineticLaw>
          <math xmlns="http://www.w3.org/1998/Math/MathML">
            <apply>
              <times/>
              <ci> Km </ci>
              <ci> Ra </ci>
            </apply>
          </math>
          <listOfParameters>
            <parameter id="Km" value="0.1"/>
          </listOfParameters>
        </kineticLaw>
      </reaction>
      <reaction id="reaction_2" name="v3" reversible="false">
        <listOfReactants>
          <speciesReference species="X"/>
        </listOfReactants>
        <listOfProducts>
          <speciesReference species="Xp"/>
        </listOfProducts>
        <listOfModifiers>
          <modifierSpeciesReference species="Ra"/>
        </listOfModifiers>
        <kineticLaw>
          <math xmlns="http://www.w3.org/1998/Math/MathML">
            <apply>
              <times/>
              <ci> compartment_1 </ci>
              <apply>
                <ci> function_2 </ci>
                <ci> Ra </ci>
                <ci> X </ci>
                <ci> km </ci>
              </apply>
            </apply>
          </math>
          <listOfParameters>
            <parameter id="km" value="0.1"/>
          </listOfParameters>
        </kineticLaw>
      </reaction>
      <reaction id="reaction_3" name="v4" reversible="false">
        <listOfReactants>
          <speciesReference species="Xp"/>
        </listOfReactants>
        <listOfProducts>
          <speciesReference species="X"/>
        </listOfProducts>
        <kineticLaw>
          <math xmlns="http://www.w3.org/1998/Math/MathML">
            <apply>
              <times/>
              <ci> compartment_1 </ci>
              <apply>
                <ci> function_1 </ci>
                <ci> Xp </ci>
                <ci> Km </ci>
                <ci> V </ci>
              </apply>
            </apply>
          </math>
          <listOfParameters>
            <parameter id="Km" value="1"/>
            <parameter id="V" value="0.3"/>
          </listOfParameters>
        </kineticLaw>
      </reaction>
      <reaction id="reaction_4" name="v5" reversible="false">
        <listOfReactants>
          <speciesReference species="Y"/>
        </listOfReactants>
        <listOfProducts>
          <speciesReference species="Yp"/>
        </listOfProducts>
        <listOfModifiers>
          <modifierSpeciesReference species="Xp"/>
        </listOfModifiers>
        <kineticLaw>
          <math xmlns="http://www.w3.org/1998/Math/MathML">
            <apply>
              <times/>
              <ci> compartment_1 </ci>
              <apply>
                <ci> function_2 </ci>
                <ci> Xp </ci>
                <ci> Y </ci>
                <ci> km </ci>
              </apply>
            </apply>
          </math>
          <listOfParameters>
            <parameter id="km" value="0.1"/>
          </listOfParameters>
        </kineticLaw>
      </reaction>
      <reaction id="reaction_5" name="v6" reversible="false">
        <listOfReactants>
          <speciesReference species="Yp"/>
        </listOfReactants>
        <listOfProducts>
          <speciesReference species="Y"/>
        </listOfProducts>
        <kineticLaw>
          <math xmlns="http://www.w3.org/1998/Math/MathML">
            <apply>
              <times/>
              <ci> compartment_1 </ci>
              <apply>
                <ci> function_1 </ci>
                <ci> Yp </ci>
                <ci> Km </ci>
                <ci> V </ci>
              </apply>
            </apply>
          </math>
          <listOfParameters>
            <parameter id="Km" value="1"/>
            <parameter id="V" value="0.3"/>
          </listOfParameters>
        </kineticLaw>
      </reaction>
      <reaction id="reaction_6" name="v7" reversible="false">
        <listOfReactants>
          <speciesReference species="Z"/>
        </listOfReactants>
        <listOfProducts>
          <speciesReference species="Zp"/>
        </listOfProducts>
        <listOfModifiers>
          <modifierSpeciesReference species="Yp"/>
        </listOfModifiers>
        <kineticLaw>
          <math xmlns="http://www.w3.org/1998/Math/MathML">
            <apply>
              <times/>
              <ci> compartment_1 </ci>
              <apply>
                <ci> function_2 </ci>
                <ci> Yp </ci>
                <ci> Z </ci>
                <ci> km </ci>
              </apply>
            </apply>
          </math>
          <listOfParameters>
            <parameter id="km" value="0.1"/>
          </listOfParameters>
        </kineticLaw>
      </reaction>
      <reaction id="reaction_7" name="v8" reversible="false">
        <listOfReactants>
          <speciesReference species="Zp"/>
        </listOfReactants>
        <listOfProducts>
          <speciesReference species="Z"/>
        </listOfProducts>
        <kineticLaw>
          <math xmlns="http://www.w3.org/1998/Math/MathML">
            <apply>
              <times/>
              <ci> compartment_1 </ci>
              <apply>
                <ci> function_1 </ci>
                <ci> Zp </ci>
                <ci> Km </ci>
                <ci> V </ci>
              </apply>
            </apply>
          </math>
          <listOfParameters>
            <parameter id="Km" value="1"/>
            <parameter id="V" value="0.3"/>
          </listOfParameters>
        </kineticLaw>
      </reaction>
    </listOfReactions>
  </model>
</sbml>
