# Supplementary material for: TIde: a software for the systematic scanning of drug targets in kinetic network models
Source: BMC Bioinformatics. 2009 Oct 19;10:344. doi: 10.1186/1471-2105-10-344 (PMC2773792; doi:10.1186/1471-2105-10-344)
Supplement: Additional file 2 — TIde-1.2.1 source code. Contains the packed python source code of our tool. [file 1471-2105-10-344-S2.ZIP › TIde-1.2.1/models/BIOMD0000000211.xml]

<?xml version="1.0" encoding="UTF-8"?>
<sbml xmlns="http://www.sbml.org/sbml/level2/version3" level="2" version="3">
  <model metaid="model_1" id="Model_1" name="Albert2005_Glycolysis">
    <notes>
      <body xmlns="http://www.w3.org/1999/xhtml"/>
    </notes>
    <annotation>
      <rdf:RDF xmlns:rdf="http://www.w3.org/1999/02/22-rdf-syntax-ns#" xmlns:dc="http://purl.org/dc/elements/1.1/" xmlns:dcterms="http://purl.org/dc/terms/" xmlns:vCard="http://www.w3.org/2001/vcard-rdf/3.0#" xmlns:bqbiol="http://biomodels.net/biology-qualifiers/" xmlns:bqmodel="http://biomodels.net/model-qualifiers/">
        <rdf:Description rdf:about="#model_1">
	  <dc:creator rdf:parseType="Resource">
	   <rdf:Bag>
	    <rdf:li rdf:parseType="Resource">
	     <vCard:N rdf:parseType="Resource">
	      <vCard:Given>Marvin</vCard:Given>
	      <vCard:Family>Schulz</vCard:Family>
	     </vCard:N>
	     <vCard:ORG>
	      <vCard:Orgname>FU / HU Berlin</vCard:Orgname>
	     </vCard:ORG>
	     <vCard:EMAIL>schulzma@mi.fu-berlin.de</vCard:EMAIL>
	    </rdf:li>
	   </rdf:Bag>
	  </dc:creator>
          <bqmodel:isDescribedBy>
            <rdf:Bag>
              <rdf:li rdf:resource="http://www.pubmed.gov/#15955817"/>
            </rdf:Bag>
          </bqmodel:isDescribedBy>
          <bqbiol:isHomologTo>
            <rdf:Bag>
              <rdf:li rdf:resource="http://www.reactome.org/#REACT_1383"/>
            </rdf:Bag>
          </bqbiol:isHomologTo>
          <bqbiol:isVersionOf>
            <rdf:Bag>
              <rdf:li rdf:resource="http://www.geneontology.org/#GO:0006096"/>
            </rdf:Bag>
          </bqbiol:isVersionOf>
          <bqbiol:is>
            <rdf:Bag>
              <rdf:li rdf:resource="http://www.genome.jp/kegg/pathway/#tbr00010"/>
              <rdf:li rdf:resource="http://www.taxonomy.org/#5691"/>
            </rdf:Bag>
          </bqbiol:is>
        </rdf:Description>
      </rdf:RDF>
    </annotation>
    <listOfFunctionDefinitions>
      <functionDefinition id="function_17" name="Henri-Michaelis-Menten (irreversible)">
        <math xmlns="http://www.w3.org/1998/Math/MathML">
          <lambda>
            <bvar>
              <ci> substrate </ci>
            </bvar>
            <bvar>
              <ci> Km </ci>
            </bvar>
            <bvar>
              <ci> V </ci>
            </bvar>
            <apply>
              <divide/>
              <apply>
                <times/>
                <ci> V </ci>
                <ci> substrate </ci>
              </apply>
              <apply>
                <plus/>
                <ci> Km </ci>
                <ci> substrate </ci>
              </apply>
            </apply>
          </lambda>
        </math>
      </functionDefinition>
      <functionDefinition id="function_12" name="Reversible Michaelis-Menten">
        <math xmlns="http://www.w3.org/1998/Math/MathML">
          <lambda>
            <bvar>
              <ci> substrate </ci>
            </bvar>
            <bvar>
              <ci> product </ci>
            </bvar>
            <bvar>
              <ci> Kms </ci>
            </bvar>
            <bvar>
              <ci> Kmp </ci>
            </bvar>
            <bvar>
              <ci> Vf </ci>
            </bvar>
            <bvar>
              <ci> Vr </ci>
            </bvar>
            <apply>
              <divide/>
              <apply>
                <minus/>
                <apply>
                  <divide/>
                  <apply>
                    <times/>
                    <ci> Vf </ci>
                    <ci> substrate </ci>
                  </apply>
                  <ci> Kms </ci>
                </apply>
                <apply>
                  <divide/>
                  <apply>
                    <times/>
                    <ci> Vr </ci>
                    <ci> product </ci>
                  </apply>
                  <ci> Kmp </ci>
                </apply>
              </apply>
              <apply>
                <plus/>
                <cn> 1 </cn>
                <apply>
                  <divide/>
                  <ci> substrate </ci>
                  <ci> Kms </ci>
                </apply>
                <apply>
                  <divide/>
                  <ci> product </ci>
                  <ci> Kmp </ci>
                </apply>
              </apply>
            </apply>
          </lambda>
        </math>
      </functionDefinition>
      <functionDefinition id="function_15" name="Rate Law for glyceraldehyde3phosphatedehydrogenase">
        <math xmlns="http://www.w3.org/1998/Math/MathML">
          <lambda>
            <bvar>
              <ci> Vmax_v7 </ci>
            </bvar>
            <bvar>
              <ci> GAP </ci>
            </bvar>
            <bvar>
              <ci> KGAP_v7 </ci>
            </bvar>
            <bvar>
              <ci> NAD </ci>
            </bvar>
            <bvar>
              <ci> KNAD_v7 </ci>
            </bvar>
            <bvar>
              <ci> r_v7 </ci>
            </bvar>
            <bvar>
              <ci> BPGA13 </ci>
            </bvar>
            <bvar>
              <ci> KBPGA13_v7 </ci>
            </bvar>
            <bvar>
              <ci> NADH </ci>
            </bvar>
            <bvar>
              <ci> KNADH_v7 </ci>
            </bvar>
            <apply>
              <times/>
              <ci> Vmax_v7 </ci>
              <apply>
                <divide/>
                <apply>
                  <minus/>
                  <apply>
                    <times/>
                    <apply>
                      <divide/>
                      <ci> GAP </ci>
                      <ci> KGAP_v7 </ci>
                    </apply>
                    <apply>
                      <divide/>
                      <ci> NAD </ci>
                      <ci> KNAD_v7 </ci>
                    </apply>
                  </apply>
                  <apply>
                    <times/>
                    <ci> r_v7 </ci>
                    <apply>
                      <divide/>
                      <ci> BPGA13 </ci>
                      <ci> KBPGA13_v7 </ci>
                    </apply>
                    <apply>
                      <divide/>
                      <ci> NADH </ci>
                      <ci> KNADH_v7 </ci>
                    </apply>
                  </apply>
                </apply>
                <apply>
                  <times/>
                  <apply>
                    <plus/>
                    <cn> 1 </cn>
                    <apply>
                      <divide/>
                      <ci> GAP </ci>
                      <ci> KGAP_v7 </ci>
                    </apply>
                    <apply>
                      <divide/>
                      <ci> BPGA13 </ci>
                      <ci> KBPGA13_v7 </ci>
                    </apply>
                  </apply>
                  <apply>
                    <plus/>
                    <cn> 1 </cn>
                    <apply>
                      <divide/>
                      <ci> NAD </ci>
                      <ci> KNAD_v7 </ci>
                    </apply>
                    <apply>
                      <divide/>
                      <ci> NADH </ci>
                      <ci> KNADH_v7 </ci>
                    </apply>
                  </apply>
                </apply>
              </apply>
            </apply>
          </lambda>
        </math>
      </functionDefinition>
      <functionDefinition id="function_20" name="Rate Law for atp utilisation">
        <math xmlns="http://www.w3.org/1998/Math/MathML">
          <lambda>
            <bvar>
              <ci> k </ci>
            </bvar>
            <bvar>
              <ci> atpc </ci>
            </bvar>
            <bvar>
              <ci> adpc </ci>
            </bvar>
            <apply>
              <divide/>
              <apply>
                <times/>
                <ci> k </ci>
                <ci> atpc </ci>
              </apply>
              <ci> adpc </ci>
            </apply>
          </lambda>
        </math>
      </functionDefinition>
      <functionDefinition id="function_19" name="Rate Law for pyruvate kinase">
        <math xmlns="http://www.w3.org/1998/Math/MathML">
          <lambda>
            <bvar>
              <ci> Vmax_v12 </ci>
            </bvar>
            <bvar>
              <ci> PEP </ci>
            </bvar>
            <bvar>
              <ci> PK_n </ci>
            </bvar>
            <bvar>
              <ci> ADPc </ci>
            </bvar>
            <bvar>
              <ci> KADP_v12 </ci>
            </bvar>
            <bvar>
              <ci> ATPc </ci>
            </bvar>
            <apply>
              <divide/>
              <apply>
                <times/>
                <ci> Vmax_v12 </ci>
                <apply>
                  <power/>
                  <apply>
                    <divide/>
                    <ci> PEP </ci>
                    <apply>
                      <times/>
                      <cn> 0.34 </cn>
                      <apply>
                        <plus/>
                        <cn> 1 </cn>
                        <apply>
                          <divide/>
                          <ci> ATPc </ci>
                          <cn> 0.57 </cn>
                        </apply>
                        <apply>
                          <divide/>
                          <ci> ADPc </ci>
                          <cn> 0.64 </cn>
                        </apply>
                      </apply>
                    </apply>
                  </apply>
                  <ci> PK_n </ci>
                </apply>
                <apply>
                  <divide/>
                  <ci> ADPc </ci>
                  <ci> KADP_v12 </ci>
                </apply>
              </apply>
              <apply>
                <times/>
                <apply>
                  <plus/>
                  <cn> 1 </cn>
                  <apply>
                    <power/>
                    <apply>
                      <divide/>
                      <ci> PEP </ci>
                      <apply>
                        <times/>
                        <cn> 0.34 </cn>
                        <apply>
                          <plus/>
                          <cn> 1 </cn>
                          <apply>
                            <divide/>
                            <ci> ATPc </ci>
                            <cn> 0.57 </cn>
                          </apply>
                          <apply>
                            <divide/>
                            <ci> ADPc </ci>
                            <cn> 0.64 </cn>
                          </apply>
                        </apply>
                      </apply>
                    </apply>
                    <ci> PK_n </ci>
                  </apply>
                </apply>
                <apply>
                  <plus/>
                  <cn> 1 </cn>
                  <apply>
                    <divide/>
                    <ci> ADPc </ci>
                    <ci> KADP_v12 </ci>
                  </apply>
                </apply>
              </apply>
            </apply>
          </lambda>
        </math>
      </functionDefinition>
      <functionDefinition id="function_16" name="Rate Law for glycerol3phosphatedehydrogenase">
        <math xmlns="http://www.w3.org/1998/Math/MathML">
          <lambda>
            <bvar>
              <ci> Vmax_v8 </ci>
            </bvar>
            <bvar>
              <ci> DHAPg </ci>
            </bvar>
            <bvar>
              <ci> KDHAPg_v8 </ci>
            </bvar>
            <bvar>
              <ci> NADH </ci>
            </bvar>
            <bvar>
              <ci> KNADH_v8 </ci>
            </bvar>
            <bvar>
              <ci> r_v8 </ci>
            </bvar>
            <bvar>
              <ci> NAD </ci>
            </bvar>
            <bvar>
              <ci> KNAD_v8 </ci>
            </bvar>
            <bvar>
              <ci> Gly3Pg </ci>
            </bvar>
            <bvar>
              <ci> KGly3Pg_v8 </ci>
            </bvar>
            <apply>
              <times/>
              <ci> Vmax_v8 </ci>
              <apply>
                <divide/>
                <apply>
                  <minus/>
                  <apply>
                    <times/>
                    <apply>
                      <divide/>
                      <ci> DHAPg </ci>
                      <ci> KDHAPg_v8 </ci>
                    </apply>
                    <apply>
                      <divide/>
                      <ci> NADH </ci>
                      <ci> KNADH_v8 </ci>
                    </apply>
                  </apply>
                  <apply>
                    <times/>
                    <ci> r_v8 </ci>
                    <apply>
                      <divide/>
                      <ci> NAD </ci>
                      <ci> KNAD_v8 </ci>
                    </apply>
                    <apply>
                      <divide/>
                      <ci> Gly3Pg </ci>
                      <ci> KGly3Pg_v8 </ci>
                    </apply>
                  </apply>
                </apply>
                <apply>
                  <times/>
                  <apply>
                    <plus/>
                    <cn> 1 </cn>
                    <apply>
                      <divide/>
                      <ci> DHAPg </ci>
                      <ci> KDHAPg_v8 </ci>
                    </apply>
                    <apply>
                      <divide/>
                      <ci> Gly3Pg </ci>
                      <ci> KGly3Pg_v8 </ci>
                    </apply>
                  </apply>
                  <apply>
                    <plus/>
                    <cn> 1 </cn>
                    <apply>
                      <divide/>
                      <ci> NADH </ci>
                      <ci> KNADH_v8 </ci>
                    </apply>
                    <apply>
                      <divide/>
                      <ci> NAD </ci>
                      <ci> KNAD_v8 </ci>
                    </apply>
                  </apply>
                </apply>
              </apply>
            </apply>
          </lambda>
        </math>
      </functionDefinition>
      <functionDefinition id="function_18" name="Rate Law for phosphoglycerate kinase">
        <math xmlns="http://www.w3.org/1998/Math/MathML">
          <lambda>
            <bvar>
              <ci> Vmax_v11 </ci>
            </bvar>
            <bvar>
              <ci> BPGA13 </ci>
            </bvar>
            <bvar>
              <ci> KBPGA13_v11 </ci>
            </bvar>
            <bvar>
              <ci> ADPg </ci>
            </bvar>
            <bvar>
              <ci> KADPg_v11 </ci>
            </bvar>
            <bvar>
              <ci> r_v11 </ci>
            </bvar>
            <bvar>
              <ci> PGA3 </ci>
            </bvar>
            <bvar>
              <ci> KPGA3_v11 </ci>
            </bvar>
            <bvar>
              <ci> ATPg </ci>
            </bvar>
            <bvar>
              <ci> KATPg_v11 </ci>
            </bvar>
            <apply>
              <times/>
              <ci> Vmax_v11 </ci>
              <apply>
                <divide/>
                <apply>
                  <minus/>
                  <apply>
                    <times/>
                    <apply>
                      <divide/>
                      <ci> BPGA13 </ci>
                      <ci> KBPGA13_v11 </ci>
                    </apply>
                    <apply>
                      <divide/>
                      <ci> ADPg </ci>
                      <ci> KADPg_v11 </ci>
                    </apply>
                  </apply>
                  <apply>
                    <times/>
                    <ci> r_v11 </ci>
                    <apply>
                      <divide/>
                      <ci> PGA3 </ci>
                      <ci> KPGA3_v11 </ci>
                    </apply>
                    <apply>
                      <divide/>
                      <ci> ATPg </ci>
                      <ci> KATPg_v11 </ci>
                    </apply>
                  </apply>
                </apply>
                <apply>
                  <times/>
                  <apply>
                    <plus/>
                    <cn> 1 </cn>
                    <apply>
                      <divide/>
                      <ci> BPGA13 </ci>
                      <ci> KBPGA13_v11 </ci>
                    </apply>
                    <apply>
                      <divide/>
                      <ci> PGA3 </ci>
                      <ci> KPGA3_v11 </ci>
                    </apply>
                  </apply>
                  <apply>
                    <plus/>
                    <cn> 1 </cn>
                    <apply>
                      <divide/>
                      <ci> ADPg </ci>
                      <ci> KADPg_v11 </ci>
                    </apply>
                    <apply>
                      <divide/>
                      <ci> ATPg </ci>
                      <ci> KATPg_v11 </ci>
                    </apply>
                  </apply>
                </apply>
              </apply>
            </apply>
          </lambda>
        </math>
      </functionDefinition>
      <functionDefinition id="function_13" name="Rate Law for phophofructokinase">
        <math xmlns="http://www.w3.org/1998/Math/MathML">
          <lambda>
            <bvar>
              <ci> Vmax_v4 </ci>
            </bvar>
            <bvar>
              <ci> Ki1Fru16BP_v4 </ci>
            </bvar>
            <bvar>
              <ci> Fru16BP </ci>
            </bvar>
            <bvar>
              <ci> Fru6P </ci>
            </bvar>
            <bvar>
              <ci> KFru6P_v4 </ci>
            </bvar>
            <bvar>
              <ci> ATPg </ci>
            </bvar>
            <bvar>
              <ci> KATPg_v4 </ci>
            </bvar>
            <bvar>
              <ci> Ki2Fru16BP_v4 </ci>
            </bvar>
            <apply>
              <divide/>
              <apply>
                <times/>
                <ci> Vmax_v4 </ci>
                <apply>
                  <divide/>
                  <ci> Ki1Fru16BP_v4 </ci>
                  <apply>
                    <plus/>
                    <ci> Ki1Fru16BP_v4 </ci>
                    <ci> Fru16BP </ci>
                  </apply>
                </apply>
                <apply>
                  <divide/>
                  <ci> Fru6P </ci>
                  <ci> KFru6P_v4 </ci>
                </apply>
                <apply>
                  <divide/>
                  <ci> ATPg </ci>
                  <ci> KATPg_v4 </ci>
                </apply>
              </apply>
              <apply>
                <times/>
                <apply>
                  <plus/>
                  <cn> 1 </cn>
                  <apply>
                    <divide/>
                    <ci> Fru6P </ci>
                    <ci> KFru6P_v4 </ci>
                  </apply>
                  <apply>
                    <divide/>
                    <ci> Fru16BP </ci>
                    <ci> Ki2Fru16BP_v4 </ci>
                  </apply>
                </apply>
                <apply>
                  <plus/>
                  <cn> 1 </cn>
                  <apply>
                    <divide/>
                    <ci> ATPg </ci>
                    <ci> KATPg_v4 </ci>
                  </apply>
                </apply>
              </apply>
            </apply>
          </lambda>
        </math>
      </functionDefinition>
      <functionDefinition id="function_21" name="Rate Law for glycerol kinase">
        <math xmlns="http://www.w3.org/1998/Math/MathML">
          <lambda>
            <bvar>
              <ci> Vmax_v14 </ci>
            </bvar>
            <bvar>
              <ci> Gly3Pg </ci>
            </bvar>
            <bvar>
              <ci> KGly3Pg_v14 </ci>
            </bvar>
            <bvar>
              <ci> ADPg </ci>
            </bvar>
            <bvar>
              <ci> KADPg_v14 </ci>
            </bvar>
            <bvar>
              <ci> r_v14 </ci>
            </bvar>
            <bvar>
              <ci> Glycerol </ci>
            </bvar>
            <bvar>
              <ci> KGlycerol_v14 </ci>
            </bvar>
            <bvar>
              <ci> ATPg </ci>
            </bvar>
            <bvar>
              <ci> KATPg_v14 </ci>
            </bvar>
            <apply>
              <times/>
              <ci> Vmax_v14 </ci>
              <apply>
                <divide/>
                <apply>
                  <minus/>
                  <apply>
                    <times/>
                    <apply>
                      <divide/>
                      <ci> Gly3Pg </ci>
                      <ci> KGly3Pg_v14 </ci>
                    </apply>
                    <apply>
                      <divide/>
                      <ci> ADPg </ci>
                      <ci> KADPg_v14 </ci>
                    </apply>
                  </apply>
                  <apply>
                    <times/>
                    <ci> r_v14 </ci>
                    <apply>
                      <divide/>
                      <ci> Glycerol </ci>
                      <ci> KGlycerol_v14 </ci>
                    </apply>
                    <apply>
                      <divide/>
                      <ci> ATPg </ci>
                      <ci> KATPg_v14 </ci>
                    </apply>
                  </apply>
                </apply>
                <apply>
                  <times/>
                  <apply>
                    <plus/>
                    <cn> 1 </cn>
                    <apply>
                      <divide/>
                      <ci> Gly3Pg </ci>
                      <ci> KGly3Pg_v14 </ci>
                    </apply>
                    <apply>
                      <divide/>
                      <ci> Glycerol </ci>
                      <ci> KGlycerol_v14 </ci>
                    </apply>
                  </apply>
                  <apply>
                    <plus/>
                    <cn> 1 </cn>
                    <apply>
                      <divide/>
                      <ci> ADPg </ci>
                      <ci> KADPg_v14 </ci>
                    </apply>
                    <apply>
                      <divide/>
                      <ci> ATPg </ci>
                      <ci> KATPg_v14 </ci>
                    </apply>
                  </apply>
                </apply>
              </apply>
            </apply>
          </lambda>
        </math>
      </functionDefinition>
      <functionDefinition id="function_11" name="Rate Law for hexokinase">
        <math xmlns="http://www.w3.org/1998/Math/MathML">
          <lambda>
            <bvar>
              <ci> Vmax_v2 </ci>
            </bvar>
            <bvar>
              <ci> GlucoseInt </ci>
            </bvar>
            <bvar>
              <ci> KGlcInt_v2 </ci>
            </bvar>
            <bvar>
              <ci> ATPg </ci>
            </bvar>
            <bvar>
              <ci> KATPg_v2 </ci>
            </bvar>
            <bvar>
              <ci> ADPg </ci>
            </bvar>
            <bvar>
              <ci> KADPg_v2 </ci>
            </bvar>
            <bvar>
              <ci> Glc6P </ci>
            </bvar>
            <bvar>
              <ci> KGlc6P_v2 </ci>
            </bvar>
            <apply>
              <divide/>
              <apply>
                <times/>
                <ci> Vmax_v2 </ci>
                <apply>
                  <divide/>
                  <ci> GlucoseInt </ci>
                  <ci> KGlcInt_v2 </ci>
                </apply>
                <apply>
                  <divide/>
                  <ci> ATPg </ci>
                  <ci> KATPg_v2 </ci>
                </apply>
              </apply>
              <apply>
                <times/>
                <apply>
                  <plus/>
                  <cn> 1 </cn>
                  <apply>
                    <divide/>
                    <ci> ATPg </ci>
                    <ci> KATPg_v2 </ci>
                  </apply>
                  <apply>
                    <divide/>
                    <ci> ADPg </ci>
                    <ci> KADPg_v2 </ci>
                  </apply>
                </apply>
                <apply>
                  <plus/>
                  <cn> 1 </cn>
                  <apply>
                    <divide/>
                    <ci> GlucoseInt </ci>
                    <ci> KGlcInt_v2 </ci>
                  </apply>
                  <apply>
                    <divide/>
                    <ci> Glc6P </ci>
                    <ci> KGlc6P_v2 </ci>
                  </apply>
                </apply>
              </apply>
            </apply>
          </lambda>
        </math>
      </functionDefinition>
      <functionDefinition id="function_14" name="Rate Law for aldolase">
        <math xmlns="http://www.w3.org/1998/Math/MathML">
          <lambda>
            <bvar>
              <ci> Vmax_v5 </ci>
            </bvar>
            <bvar>
              <ci> Fru16BP </ci>
            </bvar>
            <bvar>
              <ci> GAP </ci>
            </bvar>
            <bvar>
              <ci> DHAPg </ci>
            </bvar>
            <bvar>
              <ci> Keq_v5 </ci>
            </bvar>
            <bvar>
              <ci> ATPg </ci>
            </bvar>
            <bvar>
              <ci> ADPg </ci>
            </bvar>
            <bvar>
              <ci> AMPg </ci>
            </bvar>
            <bvar>
              <ci> r_v5 </ci>
            </bvar>
            <bvar>
              <ci> KGAP_v5 </ci>
            </bvar>
            <bvar>
              <ci> KGAPi_v5 </ci>
            </bvar>
            <apply>
              <divide/>
              <apply>
                <times/>
                <ci> Vmax_v5 </ci>
                <apply>
                  <minus/>
                  <ci> Fru16BP </ci>
                  <apply>
                    <divide/>
                    <apply>
                      <times/>
                      <ci> GAP </ci>
                      <ci> DHAPg </ci>
                    </apply>
                    <ci> Keq_v5 </ci>
                  </apply>
                </apply>
              </apply>
              <apply>
                <plus/>
                <apply>
                  <times/>
                  <cn> 0.009 </cn>
                  <apply>
                    <plus/>
                    <cn> 1 </cn>
                    <apply>
                      <divide/>
                      <ci> ATPg </ci>
                      <cn> 0.68 </cn>
                    </apply>
                    <apply>
                      <divide/>
                      <ci> ADPg </ci>
                      <cn> 1.51 </cn>
                    </apply>
                    <apply>
                      <divide/>
                      <ci> AMPg </ci>
                      <cn> 3.65 </cn>
                    </apply>
                  </apply>
                </apply>
                <ci> Fru16BP </ci>
                <apply>
                  <times/>
                  <ci> GAP </ci>
                  <apply>
                    <divide/>
                    <apply>
                      <times/>
                      <cn> 0.015 </cn>
                      <apply>
                        <plus/>
                        <cn> 1 </cn>
                        <apply>
                          <divide/>
                          <ci> ATPg </ci>
                          <cn> 0.68 </cn>
                        </apply>
                        <apply>
                          <divide/>
                          <ci> ADPg </ci>
                          <cn> 1.51 </cn>
                        </apply>
                        <apply>
                          <divide/>
                          <ci> AMPg </ci>
                          <cn> 3.65 </cn>
                        </apply>
                      </apply>
                    </apply>
                    <ci> Keq_v5 </ci>
                  </apply>
                  <apply>
                    <divide/>
                    <cn> 1 </cn>
                    <ci> r_v5 </ci>
                  </apply>
                </apply>
                <apply>
                  <times/>
                  <ci> DHAPg </ci>
                  <apply>
                    <divide/>
                    <ci> KGAP_v5 </ci>
                    <ci> Keq_v5 </ci>
                  </apply>
                  <apply>
                    <divide/>
                    <cn> 1 </cn>
                    <ci> r_v5 </ci>
                  </apply>
                </apply>
                <apply>
                  <divide/>
                  <apply>
                    <times/>
                    <ci> Fru16BP </ci>
                    <ci> GAP </ci>
                  </apply>
                  <ci> KGAPi_v5 </ci>
                </apply>
                <apply>
                  <times/>
                  <apply>
                    <divide/>
                    <apply>
                      <times/>
                      <ci> GAP </ci>
                      <ci> DHAPg </ci>
                    </apply>
                    <ci> Keq_v5 </ci>
                  </apply>
                  <apply>
                    <divide/>
                    <cn> 1 </cn>
                    <ci> r_v5 </ci>
                  </apply>
                </apply>
              </apply>
            </apply>
          </lambda>
        </math>
      </functionDefinition>
      <functionDefinition id="function_22" name="Rate Law for adenylate kinase">
        <math xmlns="http://www.w3.org/1998/Math/MathML">
          <lambda>
            <bvar>
              <ci> k </ci>
            </bvar>
            <bvar>
              <ci> atp </ci>
            </bvar>
            <bvar>
              <ci> amp </ci>
            </bvar>
            <bvar>
              <ci> keqak </ci>
            </bvar>
            <bvar>
              <ci> adp </ci>
            </bvar>
            <apply>
              <times/>
              <ci> k </ci>
              <apply>
                <minus/>
                <apply>
                  <times/>
                  <ci> atp </ci>
                  <ci> amp </ci>
                </apply>
                <apply>
                  <times/>
                  <ci> keqak </ci>
                  <ci> adp </ci>
                  <ci> adp </ci>
                </apply>
              </apply>
            </apply>
          </lambda>
        </math>
      </functionDefinition>
      <functionDefinition id="function_10" name="Rate Law for glucose transport">
        <math xmlns="http://www.w3.org/1998/Math/MathML">
          <lambda>
            <bvar>
              <ci> Vmax_v1 </ci>
            </bvar>
            <bvar>
              <ci> GlucoseExt </ci>
            </bvar>
            <bvar>
              <ci> GlucoseInt </ci>
            </bvar>
            <bvar>
              <ci> KGlc </ci>
            </bvar>
            <bvar>
              <ci> Alpha_v1 </ci>
            </bvar>
            <apply>
              <times/>
              <ci> Vmax_v1 </ci>
              <apply>
                <divide/>
                <apply>
                  <minus/>
                  <ci> GlucoseExt </ci>
                  <ci> GlucoseInt </ci>
                </apply>
                <apply>
                  <plus/>
                  <ci> KGlc </ci>
                  <ci> GlucoseExt </ci>
                  <ci> GlucoseInt </ci>
                  <apply>
                    <divide/>
                    <apply>
                      <times/>
                      <ci> Alpha_v1 </ci>
                      <ci> GlucoseExt </ci>
                      <ci> GlucoseInt </ci>
                    </apply>
                    <ci> KGlc </ci>
                  </apply>
                </apply>
              </apply>
            </apply>
          </lambda>
        </math>
      </functionDefinition>
    </listOfFunctionDefinitions>
    <listOfUnitDefinitions>
      <unitDefinition id="time">
        <listOfUnits>
          <unit kind="second"/>
        </listOfUnits>
      </unitDefinition>
      <unitDefinition id="substance">
        <listOfUnits>
          <unit kind="mole" scale="-3"/>
        </listOfUnits>
      </unitDefinition>
      <unitDefinition id="volume">
        <listOfUnits>
          <unit kind="litre" scale="-3"/>
        </listOfUnits>
      </unitDefinition>
    </listOfUnitDefinitions>
    <listOfCompartments>
      <compartment metaid="compartment_1" id="compartment_1" name="cytosol" size="1">
        <annotation>
          <rdf:RDF xmlns:rdf="http://www.w3.org/1999/02/22-rdf-syntax-ns#" xmlns:dc="http://purl.org/dc/elements/1.1/" xmlns:dcterms="http://purl.org/dc/terms/" xmlns:vCard="http://www.w3.org/2001/vcard-rdf/3.0#" xmlns:bqbiol="http://biomodels.net/biology-qualifiers/" xmlns:bqmodel="http://biomodels.net/model-qualifiers/">
            <rdf:Description rdf:about="#compartment_1">
              <bqbiol:is>
                <rdf:Bag>
                  <rdf:li rdf:resource="urn:miriam:obo.go:GO%3A0005829"/>
                </rdf:Bag>
              </bqbiol:is>
            </rdf:Description>
          </rdf:RDF>
        </annotation>
      </compartment>
      <compartment metaid="compartment_2" id="compartment_2" name="glycosome" size="1">
        <annotation>
          <rdf:RDF xmlns:rdf="http://www.w3.org/1999/02/22-rdf-syntax-ns#" xmlns:dc="http://purl.org/dc/elements/1.1/" xmlns:dcterms="http://purl.org/dc/terms/" xmlns:vCard="http://www.w3.org/2001/vcard-rdf/3.0#" xmlns:bqbiol="http://biomodels.net/biology-qualifiers/" xmlns:bqmodel="http://biomodels.net/model-qualifiers/">
            <rdf:Description rdf:about="#compartment_2">
              <bqbiol:is>
                <rdf:Bag>
                  <rdf:li rdf:resource="urn:miriam:obo.go:GO%3A0020015"/>
                </rdf:Bag>
              </bqbiol:is>
            </rdf:Description>
          </rdf:RDF>
        </annotation>
      </compartment>
      <compartment metaid="compartment_3" id="compartment_3" name="extracellular" size="1">
        <annotation>
          <rdf:RDF xmlns:rdf="http://www.w3.org/1999/02/22-rdf-syntax-ns#" xmlns:dc="http://purl.org/dc/elements/1.1/" xmlns:dcterms="http://purl.org/dc/terms/" xmlns:vCard="http://www.w3.org/2001/vcard-rdf/3.0#" xmlns:bqbiol="http://biomodels.net/biology-qualifiers/" xmlns:bqmodel="http://biomodels.net/model-qualifiers/">
            <rdf:Description rdf:about="#compartment_3">
              <bqbiol:is>
                <rdf:Bag>
                  <rdf:li rdf:resource="urn:miriam:obo.go:GO%3A0005576"/>
                </rdf:Bag>
              </bqbiol:is>
            </rdf:Description>
          </rdf:RDF>
        </annotation>
      </compartment>
    </listOfCompartments>
    <listOfSpecies>
      <species metaid="species_1" id="species_1" name="pyruvate" compartment="compartment_1" initialConcentration="10">
        <annotation>
          <rdf:RDF xmlns:rdf="http://www.w3.org/1999/02/22-rdf-syntax-ns#" xmlns:dc="http://purl.org/dc/elements/1.1/" xmlns:dcterms="http://purl.org/dc/terms/" xmlns:vCard="http://www.w3.org/2001/vcard-rdf/3.0#" xmlns:bqbiol="http://biomodels.net/biology-qualifiers/" xmlns:bqmodel="http://biomodels.net/model-qualifiers/">
            <rdf:Description rdf:about="#species_1">
              <bqbiol:isVersionOf>
                <rdf:Bag>
                  <rdf:li rdf:resource="urn:miriam:kegg:C00022"/>
                  <rdf:li rdf:resource="urn:miriam:obo.chebi:CHEBI%3A32816"/>
                  <rdf:li rdf:resource="urn:miriam:pubchem:3324"/>
                  <rdf:li rdf:resource="urn:miriam:cas:127-17-3"/>
                  <rdf:li rdf:resource="urn:miriam:3dmet:B00006"/>
                </rdf:Bag>
              </bqbiol:isVersionOf>
            </rdf:Description>
          </rdf:RDF>
        </annotation>
      </species>
      <species metaid="species_2" id="species_2" name="adpc" compartment="compartment_1" initialConcentration="1.31652277625">
        <annotation>
          <rdf:RDF xmlns:rdf="http://www.w3.org/1999/02/22-rdf-syntax-ns#" xmlns:dc="http://purl.org/dc/elements/1.1/" xmlns:dcterms="http://purl.org/dc/terms/" xmlns:vCard="http://www.w3.org/2001/vcard-rdf/3.0#" xmlns:bqbiol="http://biomodels.net/biology-qualifiers/" xmlns:bqmodel="http://biomodels.net/model-qualifiers/">
            <rdf:Description rdf:about="#species_2">
              <bqbiol:is>
                <rdf:Bag>
                  <rdf:li rdf:resource="urn:miriam:kegg:C00008"/>
                  <rdf:li rdf:resource="urn:miriam:obo.chebi:CHEBI%3A16761"/>
                  <rdf:li rdf:resource="urn:miriam:pubchem:3310"/>
                  <rdf:li rdf:resource="urn:miriam:cas:20398-34-9"/>
                </rdf:Bag>
              </bqbiol:is>
            </rdf:Description>
          </rdf:RDF>
        </annotation>
      </species>
      <species metaid="species_3" id="species_3" name="atpc" compartment="compartment_1" initialConcentration="0.341738611875">
        <annotation>
          <rdf:RDF xmlns:rdf="http://www.w3.org/1999/02/22-rdf-syntax-ns#" xmlns:dc="http://purl.org/dc/elements/1.1/" xmlns:dcterms="http://purl.org/dc/terms/" xmlns:vCard="http://www.w3.org/2001/vcard-rdf/3.0#" xmlns:bqbiol="http://biomodels.net/biology-qualifiers/" xmlns:bqmodel="http://biomodels.net/model-qualifiers/">
            <rdf:Description rdf:about="#species_3">
              <bqbiol:is>
                <rdf:Bag>
                  <rdf:li rdf:resource="urn:miriam:kegg:C00002"/>
                  <rdf:li rdf:resource="urn:miriam:obo.chebi:CHEBI%3A15422"/>
                  <rdf:li rdf:resource="urn:miriam:pubchem:3304"/>
                  <rdf:li rdf:resource="urn:miriam:cas:56-65-5"/>
                </rdf:Bag>
              </bqbiol:is>
            </rdf:Description>
          </rdf:RDF>
        </annotation>
      </species>
      <species metaid="species_4" id="species_4" name="phosphoenolpyruvate" compartment="compartment_1" initialConcentration="0">
        <annotation>
          <rdf:RDF xmlns:rdf="http://www.w3.org/1999/02/22-rdf-syntax-ns#" xmlns:dc="http://purl.org/dc/elements/1.1/" xmlns:dcterms="http://purl.org/dc/terms/" xmlns:vCard="http://www.w3.org/2001/vcard-rdf/3.0#" xmlns:bqbiol="http://biomodels.net/biology-qualifiers/" xmlns:bqmodel="http://biomodels.net/model-qualifiers/">
            <rdf:Description rdf:about="#species_4">
              <bqbiol:is>
                <rdf:Bag>
                  <rdf:li rdf:resource="urn:miriam:kegg:C00074"/>
                  <rdf:li rdf:resource="urn:miriam:pubchem:3374"/>
                  <rdf:li rdf:resource="urn:miriam:cas:138-08-9"/>
                  <rdf:li rdf:resource="urn:miriam:3dmet:B00019"/>
                </rdf:Bag>
              </bqbiol:is>
            </rdf:Description>
          </rdf:RDF>
        </annotation>
      </species>
      <species metaid="species_5" id="species_5" name="2phosphoglycerate" compartment="compartment_1" initialConcentration="0">
        <annotation>
          <rdf:RDF xmlns:rdf="http://www.w3.org/1999/02/22-rdf-syntax-ns#" xmlns:dc="http://purl.org/dc/elements/1.1/" xmlns:dcterms="http://purl.org/dc/terms/" xmlns:vCard="http://www.w3.org/2001/vcard-rdf/3.0#" xmlns:bqbiol="http://biomodels.net/biology-qualifiers/" xmlns:bqmodel="http://biomodels.net/model-qualifiers/">
            <rdf:Description rdf:about="#species_5">
              <bqbiol:is>
                <rdf:Bag>
                  <rdf:li rdf:resource="urn:miriam:kegg:C00631"/>
                  <rdf:li rdf:resource="urn:miriam:obo.chebi:CHEBI%3A17835"/>
                  <rdf:li rdf:resource="urn:miriam:pubchem:3904"/>
                </rdf:Bag>
              </bqbiol:is>
            </rdf:Description>
          </rdf:RDF>
        </annotation>
      </species>
      <species metaid="species_6" id="species_6" name="ampc" compartment="compartment_1" initialConcentration="2.24173861188">
        <annotation>
          <rdf:RDF xmlns:rdf="http://www.w3.org/1999/02/22-rdf-syntax-ns#" xmlns:dc="http://purl.org/dc/elements/1.1/" xmlns:dcterms="http://purl.org/dc/terms/" xmlns:vCard="http://www.w3.org/2001/vcard-rdf/3.0#" xmlns:bqbiol="http://biomodels.net/biology-qualifiers/" xmlns:bqmodel="http://biomodels.net/model-qualifiers/">
            <rdf:Description rdf:about="#species_6">
              <bqbiol:is>
                <rdf:Bag>
                  <rdf:li rdf:resource="urn:miriam:kegg:C00020"/>
                  <rdf:li rdf:resource="urn:miriam:obo.chebi:CHEBI%3A16027"/>
                  <rdf:li rdf:resource="urn:miriam:pubchem:3322"/>
                  <rdf:li rdf:resource="urn:miriam:cas:61-19-8"/>
                </rdf:Bag>
              </bqbiol:is>
            </rdf:Description>
          </rdf:RDF>
        </annotation>
      </species>
      <species metaid="species_7" id="species_7" name="3phosphoglycerate cytosol" compartment="compartment_1" initialConcentration="0">
        <annotation>
          <rdf:RDF xmlns:rdf="http://www.w3.org/1999/02/22-rdf-syntax-ns#" xmlns:dc="http://purl.org/dc/elements/1.1/" xmlns:dcterms="http://purl.org/dc/terms/" xmlns:vCard="http://www.w3.org/2001/vcard-rdf/3.0#" xmlns:bqbiol="http://biomodels.net/biology-qualifiers/" xmlns:bqmodel="http://biomodels.net/model-qualifiers/">
            <rdf:Description rdf:about="#species_7">
              <bqbiol:is>
                <rdf:Bag>
                  <rdf:li rdf:resource="urn:miriam:kegg:C00197"/>
                  <rdf:li rdf:resource="urn:miriam:obo.chebi:CHEBI%3A17794"/>
                  <rdf:li rdf:resource="urn:miriam:pubchem:3497"/>
                </rdf:Bag>
              </bqbiol:is>
            </rdf:Description>
          </rdf:RDF>
        </annotation>
      </species>
      <species metaid="species_8" id="species_8" name="dihydroxyacetonephosphate cytosol" compartment="compartment_1" initialConcentration="2.23134594788">
        <annotation>
          <rdf:RDF xmlns:rdf="http://www.w3.org/1999/02/22-rdf-syntax-ns#" xmlns:dc="http://purl.org/dc/elements/1.1/" xmlns:dcterms="http://purl.org/dc/terms/" xmlns:vCard="http://www.w3.org/2001/vcard-rdf/3.0#" xmlns:bqbiol="http://biomodels.net/biology-qualifiers/" xmlns:bqmodel="http://biomodels.net/model-qualifiers/">
            <rdf:Description rdf:about="#species_8">
              <bqbiol:is>
                <rdf:Bag>
                  <rdf:li rdf:resource="urn:miriam:kegg:C00111"/>
                  <rdf:li rdf:resource="urn:miriam:obo.chebi:CHEBI%3A16108"/>
                  <rdf:li rdf:resource="urn:miriam:pubchem:3411"/>
                  <rdf:li rdf:resource="urn:miriam:3dmet:B00029"/>
                </rdf:Bag>
              </bqbiol:is>
            </rdf:Description>
          </rdf:RDF>
        </annotation>
      </species>
      <species metaid="species_9" id="species_9" name="glycerol3phosphate cytosol" compartment="compartment_1" initialConcentration="2.76865405212">
        <annotation>
          <rdf:RDF xmlns:rdf="http://www.w3.org/1999/02/22-rdf-syntax-ns#" xmlns:dc="http://purl.org/dc/elements/1.1/" xmlns:dcterms="http://purl.org/dc/terms/" xmlns:vCard="http://www.w3.org/2001/vcard-rdf/3.0#" xmlns:bqbiol="http://biomodels.net/biology-qualifiers/" xmlns:bqmodel="http://biomodels.net/model-qualifiers/">
            <rdf:Description rdf:about="#species_9">
              <bqbiol:is>
                <rdf:Bag>
                  <rdf:li rdf:resource="urn:miriam:kegg:C00093"/>
                  <rdf:li rdf:resource="urn:miriam:obo.chebi:CHEBI%3A15978"/>
                  <rdf:li rdf:resource="urn:miriam:pubchem:3393"/>
                  <rdf:li rdf:resource="urn:miriam:cas:57-03-4"/>
                </rdf:Bag>
              </bqbiol:is>
            </rdf:Description>
          </rdf:RDF>
        </annotation>
      </species>
      <species metaid="species_10" id="species_10" name="glucose" compartment="compartment_2" initialConcentration="0">
        <annotation>
          <rdf:RDF xmlns:rdf="http://www.w3.org/1999/02/22-rdf-syntax-ns#" xmlns:dc="http://purl.org/dc/elements/1.1/" xmlns:dcterms="http://purl.org/dc/terms/" xmlns:vCard="http://www.w3.org/2001/vcard-rdf/3.0#" xmlns:bqbiol="http://biomodels.net/biology-qualifiers/" xmlns:bqmodel="http://biomodels.net/model-qualifiers/">
            <rdf:Description rdf:about="#species_10">
              <bqbiol:isVersionOf>
                <rdf:Bag>
                  <rdf:li rdf:resource="urn:miriam:obo.chebi:CHEBI%3A17234"/>
                  <rdf:li rdf:resource="urn:miriam:pubchem:3587"/>
                  <rdf:li rdf:resource="urn:miriam:kegg.compound:C00293"/>
                </rdf:Bag>
              </bqbiol:isVersionOf>
            </rdf:Description>
          </rdf:RDF>
        </annotation>
      </species>
      <species metaid="species_11" id="species_11" name="atpg" compartment="compartment_2" initialConcentration="0.240501857508">
        <annotation>
          <rdf:RDF xmlns:rdf="http://www.w3.org/1999/02/22-rdf-syntax-ns#" xmlns:dc="http://purl.org/dc/elements/1.1/" xmlns:dcterms="http://purl.org/dc/terms/" xmlns:vCard="http://www.w3.org/2001/vcard-rdf/3.0#" xmlns:bqbiol="http://biomodels.net/biology-qualifiers/" xmlns:bqmodel="http://biomodels.net/model-qualifiers/">
            <rdf:Description rdf:about="#species_11">
              <bqbiol:is>
                <rdf:Bag>
                  <rdf:li rdf:resource="urn:miriam:kegg:C00002"/>
                  <rdf:li rdf:resource="urn:miriam:obo.chebi:CHEBI%3A15422"/>
                  <rdf:li rdf:resource="urn:miriam:pubchem:3304"/>
                  <rdf:li rdf:resource="urn:miriam:cas:56-65-5"/>
                </rdf:Bag>
              </bqbiol:is>
            </rdf:Description>
          </rdf:RDF>
        </annotation>
      </species>
      <species metaid="species_12" id="species_12" name="adpg" compartment="compartment_2" initialConcentration="1.51899628498">
        <annotation>
          <rdf:RDF xmlns:rdf="http://www.w3.org/1999/02/22-rdf-syntax-ns#" xmlns:dc="http://purl.org/dc/elements/1.1/" xmlns:dcterms="http://purl.org/dc/terms/" xmlns:vCard="http://www.w3.org/2001/vcard-rdf/3.0#" xmlns:bqbiol="http://biomodels.net/biology-qualifiers/" xmlns:bqmodel="http://biomodels.net/model-qualifiers/">
            <rdf:Description rdf:about="#species_12">
              <bqbiol:is>
                <rdf:Bag>
                  <rdf:li rdf:resource="urn:miriam:kegg:C00008"/>
                  <rdf:li rdf:resource="urn:miriam:obo.chebi:CHEBI%3A16761"/>
                  <rdf:li rdf:resource="urn:miriam:pubchem:3310"/>
                  <rdf:li rdf:resource="urn:miriam:cas:20398-34-9"/>
                </rdf:Bag>
              </bqbiol:is>
            </rdf:Description>
          </rdf:RDF>
        </annotation>
      </species>
      <species metaid="species_13" id="species_13" name="ampg" compartment="compartment_2" initialConcentration="4.24050185751">
        <annotation>
          <rdf:RDF xmlns:rdf="http://www.w3.org/1999/02/22-rdf-syntax-ns#" xmlns:dc="http://purl.org/dc/elements/1.1/" xmlns:dcterms="http://purl.org/dc/terms/" xmlns:vCard="http://www.w3.org/2001/vcard-rdf/3.0#" xmlns:bqbiol="http://biomodels.net/biology-qualifiers/" xmlns:bqmodel="http://biomodels.net/model-qualifiers/">
            <rdf:Description rdf:about="#species_13">
              <bqbiol:is>
                <rdf:Bag>
                  <rdf:li rdf:resource="urn:miriam:kegg:C00020"/>
                  <rdf:li rdf:resource="urn:miriam:obo.chebi:CHEBI%3A16027"/>
                  <rdf:li rdf:resource="urn:miriam:pubchem:3322"/>
                  <rdf:li rdf:resource="urn:miriam:cas:61-19-8"/>
                </rdf:Bag>
              </bqbiol:is>
            </rdf:Description>
          </rdf:RDF>
        </annotation>
      </species>
      <species metaid="species_14" id="species_14" name="glucose6phosphate" compartment="compartment_2" initialConcentration="0.5">
        <annotation>
          <rdf:RDF xmlns:rdf="http://www.w3.org/1999/02/22-rdf-syntax-ns#" xmlns:dc="http://purl.org/dc/elements/1.1/" xmlns:dcterms="http://purl.org/dc/terms/" xmlns:vCard="http://www.w3.org/2001/vcard-rdf/3.0#" xmlns:bqbiol="http://biomodels.net/biology-qualifiers/" xmlns:bqmodel="http://biomodels.net/model-qualifiers/">
            <rdf:Description rdf:about="#species_14">
              <bqbiol:is>
                <rdf:Bag>
                  <rdf:li rdf:resource="urn:miriam:kegg:C00668"/>
                  <rdf:li rdf:resource="urn:miriam:obo.chebi:CHEBI%3A17665"/>
                  <rdf:li rdf:resource="urn:miriam:pubchem:3937"/>
                </rdf:Bag>
              </bqbiol:is>
            </rdf:Description>
          </rdf:RDF>
        </annotation>
      </species>
      <species metaid="species_15" id="species_15" name="fructose6phosphate" compartment="compartment_2" initialConcentration="0.5">
        <annotation>
          <rdf:RDF xmlns:rdf="http://www.w3.org/1999/02/22-rdf-syntax-ns#" xmlns:dc="http://purl.org/dc/elements/1.1/" xmlns:dcterms="http://purl.org/dc/terms/" xmlns:vCard="http://www.w3.org/2001/vcard-rdf/3.0#" xmlns:bqbiol="http://biomodels.net/biology-qualifiers/" xmlns:bqmodel="http://biomodels.net/model-qualifiers/">
            <rdf:Description rdf:about="#species_15">
              <bqbiol:is>
                <rdf:Bag>
                  <rdf:li rdf:resource="urn:miriam:kegg:C05345"/>
                  <rdf:li rdf:resource="urn:miriam:obo.chebi:CHEBI%3A16084"/>
                  <rdf:li rdf:resource="urn:miriam:pubchem:7723"/>
                </rdf:Bag>
              </bqbiol:is>
            </rdf:Description>
          </rdf:RDF>
        </annotation>
      </species>
      <species metaid="species_16" id="species_16" name="fructose16bisphosphate" compartment="compartment_2" initialConcentration="10">
        <annotation>
          <rdf:RDF xmlns:rdf="http://www.w3.org/1999/02/22-rdf-syntax-ns#" xmlns:dc="http://purl.org/dc/elements/1.1/" xmlns:dcterms="http://purl.org/dc/terms/" xmlns:vCard="http://www.w3.org/2001/vcard-rdf/3.0#" xmlns:bqbiol="http://biomodels.net/biology-qualifiers/" xmlns:bqmodel="http://biomodels.net/model-qualifiers/">
            <rdf:Description rdf:about="#species_16">
              <bqbiol:is>
                <rdf:Bag>
                  <rdf:li rdf:resource="urn:miriam:kegg:C05378"/>
                  <rdf:li rdf:resource="urn:miriam:obo.chebi:CHEBI%3A28013"/>
                  <rdf:li rdf:resource="urn:miriam:pubchem:7752"/>
                </rdf:Bag>
              </bqbiol:is>
            </rdf:Description>
          </rdf:RDF>
        </annotation>
      </species>
      <species metaid="species_17" id="species_17" name="dihydroxyacetonephosphate" compartment="compartment_2" initialConcentration="8.47911460193">
        <annotation>
          <rdf:RDF xmlns:rdf="http://www.w3.org/1999/02/22-rdf-syntax-ns#" xmlns:dc="http://purl.org/dc/elements/1.1/" xmlns:dcterms="http://purl.org/dc/terms/" xmlns:vCard="http://www.w3.org/2001/vcard-rdf/3.0#" xmlns:bqbiol="http://biomodels.net/biology-qualifiers/" xmlns:bqmodel="http://biomodels.net/model-qualifiers/">
            <rdf:Description rdf:about="#species_17">
              <bqbiol:is>
                <rdf:Bag>
                  <rdf:li rdf:resource="urn:miriam:kegg:C00111"/>
                  <rdf:li rdf:resource="urn:miriam:obo.chebi:CHEBI%3A16108"/>
                  <rdf:li rdf:resource="urn:miriam:pubchem:3411"/>
                  <rdf:li rdf:resource="urn:miriam:3dmet:B00029"/>
                </rdf:Bag>
              </bqbiol:is>
            </rdf:Description>
          </rdf:RDF>
        </annotation>
      </species>
      <species metaid="species_18" id="species_18" name="glyceraldehyde3phosphate" compartment="compartment_2" initialConcentration="2.5">
        <annotation>
          <rdf:RDF xmlns:rdf="http://www.w3.org/1999/02/22-rdf-syntax-ns#" xmlns:dc="http://purl.org/dc/elements/1.1/" xmlns:dcterms="http://purl.org/dc/terms/" xmlns:vCard="http://www.w3.org/2001/vcard-rdf/3.0#" xmlns:bqbiol="http://biomodels.net/biology-qualifiers/" xmlns:bqmodel="http://biomodels.net/model-qualifiers/">
            <rdf:Description rdf:about="#species_18">
              <bqbiol:is>
                <rdf:Bag>
                  <rdf:li rdf:resource="urn:miriam:kegg.compound:C00118"/>
                  <rdf:li rdf:resource="urn:miriam:obo.chebi:CHEBI%3A29052"/>
                  <rdf:li rdf:resource="urn:miriam:pubchem:3418"/>
                  <rdf:li rdf:resource="urn:miriam:cas:591-57-1"/>
                </rdf:Bag>
              </bqbiol:is>
            </rdf:Description>
          </rdf:RDF>
        </annotation>
      </species>
      <species metaid="species_19" id="species_19" name="nad" compartment="compartment_2" initialConcentration="2">
        <annotation>
          <rdf:RDF xmlns:rdf="http://www.w3.org/1999/02/22-rdf-syntax-ns#" xmlns:dc="http://purl.org/dc/elements/1.1/" xmlns:dcterms="http://purl.org/dc/terms/" xmlns:vCard="http://www.w3.org/2001/vcard-rdf/3.0#" xmlns:bqbiol="http://biomodels.net/biology-qualifiers/" xmlns:bqmodel="http://biomodels.net/model-qualifiers/">
            <rdf:Description rdf:about="#species_19">
              <bqbiol:is>
                <rdf:Bag>
                  <rdf:li rdf:resource="urn:miriam:kegg:C00003"/>
                  <rdf:li rdf:resource="urn:miriam:obo.chebi:CHEBI%3A15846"/>
                  <rdf:li rdf:resource="urn:miriam:pubchem:3305"/>
                  <rdf:li rdf:resource="urn:miriam:cas:53-84-9"/>
                </rdf:Bag>
              </bqbiol:is>
            </rdf:Description>
          </rdf:RDF>
        </annotation>
      </species>
      <species metaid="species_20" id="species_20" name="nadh" compartment="compartment_2" initialConcentration="2">
        <annotation>
          <rdf:RDF xmlns:rdf="http://www.w3.org/1999/02/22-rdf-syntax-ns#" xmlns:dc="http://purl.org/dc/elements/1.1/" xmlns:dcterms="http://purl.org/dc/terms/" xmlns:vCard="http://www.w3.org/2001/vcard-rdf/3.0#" xmlns:bqbiol="http://biomodels.net/biology-qualifiers/" xmlns:bqmodel="http://biomodels.net/model-qualifiers/">
            <rdf:Description rdf:about="#species_20">
              <bqbiol:is>
                <rdf:Bag>
                  <rdf:li rdf:resource="urn:miriam:kegg:C00004"/>
                  <rdf:li rdf:resource="urn:miriam:obo.chebi:CHEBI%3A16908"/>
                  <rdf:li rdf:resource="urn:miriam:pubchem:3306"/>
                </rdf:Bag>
              </bqbiol:is>
            </rdf:Description>
          </rdf:RDF>
        </annotation>
      </species>
      <species metaid="species_21" id="species_21" name="bisphosphoglycerate" compartment="compartment_2" initialConcentration="0.5">
        <annotation>
          <rdf:RDF xmlns:rdf="http://www.w3.org/1999/02/22-rdf-syntax-ns#" xmlns:dc="http://purl.org/dc/elements/1.1/" xmlns:dcterms="http://purl.org/dc/terms/" xmlns:vCard="http://www.w3.org/2001/vcard-rdf/3.0#" xmlns:bqbiol="http://biomodels.net/biology-qualifiers/" xmlns:bqmodel="http://biomodels.net/model-qualifiers/">
            <rdf:Description rdf:about="#species_21">
              <bqbiol:is>
                <rdf:Bag>
                  <rdf:li rdf:resource="urn:miriam:kegg.compound:C00236"/>
                  <rdf:li rdf:resource="urn:miriam:obo.chebi:CHEBI%3A16001"/>
                  <rdf:li rdf:resource="urn:miriam:pubchem:3535"/>
                  <rdf:li rdf:resource="urn:miriam:cas:38168-82-0"/>
                </rdf:Bag>
              </bqbiol:is>
            </rdf:Description>
          </rdf:RDF>
        </annotation>
      </species>
      <species metaid="species_22" id="species_22" name="glycerol3phosphate" compartment="compartment_2" initialConcentration="10.5208853981">
        <annotation>
          <rdf:RDF xmlns:rdf="http://www.w3.org/1999/02/22-rdf-syntax-ns#" xmlns:dc="http://purl.org/dc/elements/1.1/" xmlns:dcterms="http://purl.org/dc/terms/" xmlns:vCard="http://www.w3.org/2001/vcard-rdf/3.0#" xmlns:bqbiol="http://biomodels.net/biology-qualifiers/" xmlns:bqmodel="http://biomodels.net/model-qualifiers/">
            <rdf:Description rdf:about="#species_22">
              <bqbiol:is>
                <rdf:Bag>
                  <rdf:li rdf:resource="urn:miriam:kegg.compound:C00093"/>
                  <rdf:li rdf:resource="urn:miriam:obo.chebi:CHEBI%3A15978"/>
                  <rdf:li rdf:resource="urn:miriam:pubchem:3393"/>
                  <rdf:li rdf:resource="urn:miriam:cas:57-03-4"/>
                </rdf:Bag>
              </bqbiol:is>
            </rdf:Description>
          </rdf:RDF>
        </annotation>
      </species>
      <species metaid="species_23" id="species_23" name="3phosphoglycerate" compartment="compartment_2" initialConcentration="0">
        <annotation>
          <rdf:RDF xmlns:rdf="http://www.w3.org/1999/02/22-rdf-syntax-ns#" xmlns:dc="http://purl.org/dc/elements/1.1/" xmlns:dcterms="http://purl.org/dc/terms/" xmlns:vCard="http://www.w3.org/2001/vcard-rdf/3.0#" xmlns:bqbiol="http://biomodels.net/biology-qualifiers/" xmlns:bqmodel="http://biomodels.net/model-qualifiers/">
            <rdf:Description rdf:about="#species_23">
              <bqbiol:is>
                <rdf:Bag>
                  <rdf:li rdf:resource="urn:miriam:kegg:C00197"/>
                  <rdf:li rdf:resource="urn:miriam:obo.chebi:CHEBI%3A17794"/>
                  <rdf:li rdf:resource="urn:miriam:pubchem:3497"/>
                </rdf:Bag>
              </bqbiol:is>
            </rdf:Description>
          </rdf:RDF>
        </annotation>
      </species>
      <species metaid="species_24" id="species_24" name="glycerol" compartment="compartment_2" initialConcentration="0">
        <annotation>
          <rdf:RDF xmlns:rdf="http://www.w3.org/1999/02/22-rdf-syntax-ns#" xmlns:dc="http://purl.org/dc/elements/1.1/" xmlns:dcterms="http://purl.org/dc/terms/" xmlns:vCard="http://www.w3.org/2001/vcard-rdf/3.0#" xmlns:bqbiol="http://biomodels.net/biology-qualifiers/" xmlns:bqmodel="http://biomodels.net/model-qualifiers/">
            <rdf:Description rdf:about="#species_24">
              <bqbiol:is>
                <rdf:Bag>
                  <rdf:li rdf:resource="urn:miriam:kegg:C00116"/>
                  <rdf:li rdf:resource="urn:miriam:obo.chebi:CHEBI%3A17754"/>
                  <rdf:li rdf:resource="urn:miriam:pubchem:3416"/>
                  <rdf:li rdf:resource="urn:miriam:cas:56-81-5"/>
                  <rdf:li rdf:resource="urn:miriam:3dmet:B00032"/>
                </rdf:Bag>
              </bqbiol:is>
            </rdf:Description>
          </rdf:RDF>
        </annotation>
      </species>
      <species metaid="species_25" id="species_25" name="glucose external" compartment="compartment_3" initialConcentration="5" boundaryCondition="true" constant="true">
        <annotation>
          <rdf:RDF xmlns:rdf="http://www.w3.org/1999/02/22-rdf-syntax-ns#" xmlns:dc="http://purl.org/dc/elements/1.1/" xmlns:dcterms="http://purl.org/dc/terms/" xmlns:vCard="http://www.w3.org/2001/vcard-rdf/3.0#" xmlns:bqbiol="http://biomodels.net/biology-qualifiers/" xmlns:bqmodel="http://biomodels.net/model-qualifiers/">
            <rdf:Description rdf:about="#species_25">
              <bqbiol:isVersionOf>
                <rdf:Bag>
                  <rdf:li rdf:resource="urn:miriam:kegg:C00293"/>
                  <rdf:li rdf:resource="urn:miriam:obo.chebi:CHEBI%3A17234"/>
                  <rdf:li rdf:resource="urn:miriam:pubchem:3587"/>
                </rdf:Bag>
              </bqbiol:isVersionOf>
            </rdf:Description>
          </rdf:RDF>
        </annotation>
      </species>
      <species metaid="species_26" id="species_26" name="pyruvate external" compartment="compartment_3" initialConcentration="0" boundaryCondition="true" constant="true">
        <annotation>
          <rdf:RDF xmlns:rdf="http://www.w3.org/1999/02/22-rdf-syntax-ns#" xmlns:dc="http://purl.org/dc/elements/1.1/" xmlns:dcterms="http://purl.org/dc/terms/" xmlns:vCard="http://www.w3.org/2001/vcard-rdf/3.0#" xmlns:bqbiol="http://biomodels.net/biology-qualifiers/" xmlns:bqmodel="http://biomodels.net/model-qualifiers/">
            <rdf:Description rdf:about="#species_26">
              <bqbiol:isVersionOf>
                <rdf:Bag>
                  <rdf:li rdf:resource="urn:miriam:kegg:C00022"/>
                  <rdf:li rdf:resource="urn:miriam:obo.chebi:CHEBI%3A32816"/>
                  <rdf:li rdf:resource="urn:miriam:pubchem:3324"/>
                  <rdf:li rdf:resource="urn:miriam:cas:127-17-3"/>
                  <rdf:li rdf:resource="urn:miriam:3dmet:B00006"/>
                </rdf:Bag>
              </bqbiol:isVersionOf>
            </rdf:Description>
          </rdf:RDF>
        </annotation>
      </species>
      <species metaid="species_27" id="species_27" name="glycerol external" compartment="compartment_3" initialConcentration="0" boundaryCondition="true" constant="true">
        <annotation>
          <rdf:RDF xmlns:rdf="http://www.w3.org/1999/02/22-rdf-syntax-ns#" xmlns:dc="http://purl.org/dc/elements/1.1/" xmlns:dcterms="http://purl.org/dc/terms/" xmlns:vCard="http://www.w3.org/2001/vcard-rdf/3.0#" xmlns:bqbiol="http://biomodels.net/biology-qualifiers/" xmlns:bqmodel="http://biomodels.net/model-qualifiers/">
            <rdf:Description rdf:about="#species_27">
              <bqbiol:is>
                <rdf:Bag>
                  <rdf:li rdf:resource="urn:miriam:kegg:C00116"/>
                  <rdf:li rdf:resource="urn:miriam:obo.chebi:CHEBI%3A17754"/>
                  <rdf:li rdf:resource="urn:miriam:pubchem:3416"/>
                  <rdf:li rdf:resource="urn:miriam:cas:56-81-5"/>
                  <rdf:li rdf:resource="urn:miriam:3dmet:B00032"/>
                </rdf:Bag>
              </bqbiol:is>
            </rdf:Description>
          </rdf:RDF>
        </annotation>
      </species>
    </listOfSpecies>
    <listOfReactions>
      <reaction metaid="vGT" id="vGT" name="glucose transport">
        <annotation>
          <rdf:RDF xmlns:rdf="http://www.w3.org/1999/02/22-rdf-syntax-ns#" xmlns:dc="http://purl.org/dc/elements/1.1/" xmlns:dcterms="http://purl.org/dc/terms/" xmlns:vCard="http://www.w3.org/2001/vcard-rdf/3.0#" xmlns:bqbiol="http://biomodels.net/biology-qualifiers/" xmlns:bqmodel="http://biomodels.net/model-qualifiers/">
            <rdf:Description rdf:about="#vGT">
              <bqbiol:isHomologTo>
                <rdf:Bag>
                  <rdf:li rdf:resource="urn:miriam:reactome:REACT_2092"/>
                </rdf:Bag>
              </bqbiol:isHomologTo>
              <bqbiol:isVersionOf>
                <rdf:Bag>
                  <rdf:li rdf:resource="urn:miriam:obo.go:GO%3A0046323"/>
                </rdf:Bag>
              </bqbiol:isVersionOf>
            </rdf:Description>
          </rdf:RDF>
        </annotation>
        <listOfReactants>
          <speciesReference species="species_25"/>
        </listOfReactants>
        <listOfProducts>
          <speciesReference species="species_10"/>
        </listOfProducts>
        <kineticLaw>
          <math xmlns="http://www.w3.org/1998/Math/MathML">
            <apply>
              <ci> function_10 </ci>
              <ci> Vmax_v1 </ci>
              <ci> species_25 </ci>
              <ci> species_10 </ci>
              <ci> KGlc </ci>
              <ci> Alpha_v1 </ci>
            </apply>
          </math>
          <listOfParameters>
            <parameter id="Vmax_v1" value="108.9"/>
            <parameter id="KGlc" value="1"/>
            <parameter id="Alpha_v1" value="0.75"/>
          </listOfParameters>
        </kineticLaw>
      </reaction>
      <reaction metaid="vHK" id="vHK" name="hexokinase">
        <annotation>
          <rdf:RDF xmlns:rdf="http://www.w3.org/1999/02/22-rdf-syntax-ns#" xmlns:dc="http://purl.org/dc/elements/1.1/" xmlns:dcterms="http://purl.org/dc/terms/" xmlns:vCard="http://www.w3.org/2001/vcard-rdf/3.0#" xmlns:bqbiol="http://biomodels.net/biology-qualifiers/" xmlns:bqmodel="http://biomodels.net/model-qualifiers/">
            <rdf:Description rdf:about="#vHK">
              <bqbiol:is>
                <rdf:Bag>
                  <rdf:li rdf:resource="urn:miriam:kegg.reaction:R00299"/>
                </rdf:Bag>
              </bqbiol:is>
              <bqbiol:isVersionOf>
                <rdf:Bag>
                  <rdf:li rdf:resource="urn:miriam:ec-code:2.7.1.2"/>
                </rdf:Bag>
              </bqbiol:isVersionOf>
              <bqbiol:isHomologTo>
                <rdf:Bag>
                  <rdf:li rdf:resource="urn:miriam:reactome:REACT_1318"/>
                </rdf:Bag>
              </bqbiol:isHomologTo>
            </rdf:Description>
          </rdf:RDF>
        </annotation>
        <listOfReactants>
          <speciesReference species="species_10"/>
          <speciesReference species="species_11"/>
        </listOfReactants>
        <listOfProducts>
          <speciesReference species="species_14"/>
          <speciesReference species="species_12"/>
        </listOfProducts>
        <kineticLaw>
          <math xmlns="http://www.w3.org/1998/Math/MathML">
            <apply>
              <times/>
              <ci> compartment_2 </ci>
              <apply>
                <ci> function_11 </ci>
                <ci> Vmax_v2 </ci>
                <ci> species_10 </ci>
                <ci> KGlcInt_v2 </ci>
                <ci> species_11 </ci>
                <ci> KATPg_v2 </ci>
                <ci> species_12 </ci>
                <ci> KADPg_v2 </ci>
                <ci> species_14 </ci>
                <ci> KGlc6P_v2 </ci>
              </apply>
            </apply>
          </math>
          <listOfParameters>
            <parameter id="Vmax_v2" value="1929"/>
            <parameter id="KGlcInt_v2" value="0.1"/>
            <parameter id="KATPg_v2" value="0.116"/>
            <parameter id="KADPg_v2" value="0.126"/>
            <parameter id="KGlc6P_v2" value="12"/>
          </listOfParameters>
        </kineticLaw>
      </reaction>
      <reaction metaid="vPGI" id="vPGI" name="phosphoglycerate isomerase">
        <annotation>
          <rdf:RDF xmlns:rdf="http://www.w3.org/1999/02/22-rdf-syntax-ns#" xmlns:dc="http://purl.org/dc/elements/1.1/" xmlns:dcterms="http://purl.org/dc/terms/" xmlns:vCard="http://www.w3.org/2001/vcard-rdf/3.0#" xmlns:bqbiol="http://biomodels.net/biology-qualifiers/" xmlns:bqmodel="http://biomodels.net/model-qualifiers/">
            <rdf:Description rdf:about="#vPGI">
              <bqbiol:is>
                <rdf:Bag>
                  <rdf:li rdf:resource="urn:miriam:kegg.reaction:R00771"/>
                </rdf:Bag>
              </bqbiol:is>
              <bqbiol:isVersionOf>
                <rdf:Bag>
                  <rdf:li rdf:resource="urn:miriam:ec-code:5.3.1.9"/>
                </rdf:Bag>
              </bqbiol:isVersionOf>
              <bqbiol:isHomologTo>
                <rdf:Bag>
                  <rdf:li rdf:resource="urn:miriam:reactome:REACT_1164"/>
                </rdf:Bag>
              </bqbiol:isHomologTo>
            </rdf:Description>
          </rdf:RDF>
        </annotation>
        <listOfReactants>
          <speciesReference species="species_14"/>
        </listOfReactants>
        <listOfProducts>
          <speciesReference species="species_15"/>
        </listOfProducts>
        <kineticLaw>
          <math xmlns="http://www.w3.org/1998/Math/MathML">
            <apply>
              <times/>
              <ci> compartment_2 </ci>
              <apply>
                <ci> function_12 </ci>
                <ci> species_14 </ci>
                <ci> species_15 </ci>
                <ci> Kms </ci>
                <ci> Kmp </ci>
                <ci> Vf </ci>
                <ci> Vr </ci>
              </apply>
            </apply>
          </math>
          <listOfParameters>
            <parameter id="Kms" value="0.4"/>
            <parameter id="Kmp" value="0.12"/>
            <parameter id="Vf" value="1305"/>
            <parameter id="Vr" value="1305"/>
          </listOfParameters>
        </kineticLaw>
      </reaction>
      <reaction metaid="vPFK" id="vPFK" name="phophofructokinase">
        <annotation>
          <rdf:RDF xmlns:rdf="http://www.w3.org/1999/02/22-rdf-syntax-ns#" xmlns:dc="http://purl.org/dc/elements/1.1/" xmlns:dcterms="http://purl.org/dc/terms/" xmlns:vCard="http://www.w3.org/2001/vcard-rdf/3.0#" xmlns:bqbiol="http://biomodels.net/biology-qualifiers/" xmlns:bqmodel="http://biomodels.net/model-qualifiers/">
            <rdf:Description rdf:about="#vPFK">
              <bqbiol:is>
                <rdf:Bag>
                  <rdf:li rdf:resource="urn:miriam:kegg.reaction:R00756"/>
                </rdf:Bag>
              </bqbiol:is>
              <bqbiol:isVersionOf>
                <rdf:Bag>
                  <rdf:li rdf:resource="urn:miriam:ec-code:2.7.1.11"/>
                </rdf:Bag>
              </bqbiol:isVersionOf>
              <bqbiol:isHomologTo>
                <rdf:Bag>
                  <rdf:li rdf:resource="urn:miriam:reactome:REACT_736"/>
                </rdf:Bag>
              </bqbiol:isHomologTo>
            </rdf:Description>
          </rdf:RDF>
        </annotation>
        <listOfReactants>
          <speciesReference species="species_15"/>
          <speciesReference species="species_11"/>
        </listOfReactants>
        <listOfProducts>
          <speciesReference species="species_16"/>
          <speciesReference species="species_12"/>
        </listOfProducts>
        <kineticLaw>
          <math xmlns="http://www.w3.org/1998/Math/MathML">
            <apply>
              <times/>
              <ci> compartment_2 </ci>
              <apply>
                <ci> function_13 </ci>
                <ci> Vmax_v4 </ci>
                <ci> Ki1Fru16BP_v4 </ci>
                <ci> species_16 </ci>
                <ci> species_15 </ci>
                <ci> KFru6P_v4 </ci>
                <ci> species_11 </ci>
                <ci> KATPg_v4 </ci>
                <ci> Ki2Fru16BP_v4 </ci>
              </apply>
            </apply>
          </math>
          <listOfParameters>
            <parameter id="Vmax_v4" value="1708"/>
            <parameter id="Ki1Fru16BP_v4" value="15.8"/>
            <parameter id="KFru6P_v4" value="0.82"/>
            <parameter id="KATPg_v4" value="0.026"/>
            <parameter id="Ki2Fru16BP_v4" value="10.7"/>
          </listOfParameters>
        </kineticLaw>
      </reaction>
      <reaction metaid="vALD" id="vALD" name="aldolase">
        <annotation>
          <rdf:RDF xmlns:rdf="http://www.w3.org/1999/02/22-rdf-syntax-ns#" xmlns:dc="http://purl.org/dc/elements/1.1/" xmlns:dcterms="http://purl.org/dc/terms/" xmlns:vCard="http://www.w3.org/2001/vcard-rdf/3.0#" xmlns:bqbiol="http://biomodels.net/biology-qualifiers/" xmlns:bqmodel="http://biomodels.net/model-qualifiers/">
            <rdf:Description rdf:about="#vALD">
              <bqbiol:is>
                <rdf:Bag>
                  <rdf:li rdf:resource="urn:miriam:kegg.reaction:R01070"/>
                </rdf:Bag>
              </bqbiol:is>
              <bqbiol:isVersionOf>
                <rdf:Bag>
                  <rdf:li rdf:resource="urn:miriam:ec-code:4.1.2.13"/>
                </rdf:Bag>
              </bqbiol:isVersionOf>
              <bqbiol:isHomologTo>
                <rdf:Bag>
                  <rdf:li rdf:resource="urn:miriam:reactome:REACT_1602"/>
                </rdf:Bag>
              </bqbiol:isHomologTo>
            </rdf:Description>
          </rdf:RDF>
        </annotation>
        <listOfReactants>
          <speciesReference species="species_16"/>
        </listOfReactants>
        <listOfProducts>
          <speciesReference species="species_17"/>
          <speciesReference species="species_18"/>
        </listOfProducts>
        <listOfModifiers>
          <modifierSpeciesReference species="species_11"/>
          <modifierSpeciesReference species="species_12"/>
          <modifierSpeciesReference species="species_13"/>
        </listOfModifiers>
        <kineticLaw>
          <math xmlns="http://www.w3.org/1998/Math/MathML">
            <apply>
              <times/>
              <ci> compartment_2 </ci>
              <apply>
                <ci> function_14 </ci>
                <ci> Vmax_v5 </ci>
                <ci> species_16 </ci>
                <ci> species_18 </ci>
                <ci> species_17 </ci>
                <ci> Keq_v5 </ci>
                <ci> species_11 </ci>
                <ci> species_12 </ci>
                <ci> species_13 </ci>
                <ci> r_v5 </ci>
                <ci> KGAP_v5 </ci>
                <ci> KGAPi_v5 </ci>
              </apply>
            </apply>
          </math>
          <listOfParameters>
            <parameter id="Vmax_v5" value="560"/>
            <parameter id="Keq_v5" value="0.069"/>
            <parameter id="r_v5" value="1.19"/>
            <parameter id="KGAP_v5" value="0.067"/>
            <parameter id="KGAPi_v5" value="0.098"/>
          </listOfParameters>
        </kineticLaw>
      </reaction>
      <reaction metaid="vTPI" id="vTPI" name="triosephosphate isomerase">
        <annotation>
          <rdf:RDF xmlns:rdf="http://www.w3.org/1999/02/22-rdf-syntax-ns#" xmlns:dc="http://purl.org/dc/elements/1.1/" xmlns:dcterms="http://purl.org/dc/terms/" xmlns:vCard="http://www.w3.org/2001/vcard-rdf/3.0#" xmlns:bqbiol="http://biomodels.net/biology-qualifiers/" xmlns:bqmodel="http://biomodels.net/model-qualifiers/">
            <rdf:Description rdf:about="#vTPI">
              <bqbiol:is>
                <rdf:Bag>
                  <rdf:li rdf:resource="urn:miriam:kegg.reaction:R01015"/>
                </rdf:Bag>
              </bqbiol:is>
              <bqbiol:isVersionOf>
                <rdf:Bag>
                  <rdf:li rdf:resource="urn:miriam:ec-code:5.3.1.1"/>
                </rdf:Bag>
              </bqbiol:isVersionOf>
              <bqbiol:isHomologTo>
                <rdf:Bag>
                  <rdf:li rdf:resource="urn:miriam:reactome:REACT_775"/>
                </rdf:Bag>
              </bqbiol:isHomologTo>
            </rdf:Description>
          </rdf:RDF>
        </annotation>
        <listOfReactants>
          <speciesReference species="species_17"/>
        </listOfReactants>
        <listOfProducts>
          <speciesReference species="species_18"/>
        </listOfProducts>
        <kineticLaw>
          <math xmlns="http://www.w3.org/1998/Math/MathML">
            <apply>
              <times/>
              <ci> compartment_2 </ci>
              <apply>
                <ci> function_12 </ci>
                <ci> species_17 </ci>
                <ci> species_18 </ci>
                <ci> Kms </ci>
                <ci> Kmp </ci>
                <ci> Vf </ci>
                <ci> Vr </ci>
              </apply>
            </apply>
          </math>
          <listOfParameters>
            <parameter id="Kms" value="1.2"/>
            <parameter id="Kmp" value="0.25"/>
            <parameter id="Vf" value="999.3"/>
            <parameter id="Vr" value="5696.01"/>
          </listOfParameters>
        </kineticLaw>
      </reaction>
      <reaction metaid="vGAPDH" id="vGAPDH" name="glyceraldehyde3phosphatedehydrogenase">
        <annotation>
          <rdf:RDF xmlns:rdf="http://www.w3.org/1999/02/22-rdf-syntax-ns#" xmlns:dc="http://purl.org/dc/elements/1.1/" xmlns:dcterms="http://purl.org/dc/terms/" xmlns:vCard="http://www.w3.org/2001/vcard-rdf/3.0#" xmlns:bqbiol="http://biomodels.net/biology-qualifiers/" xmlns:bqmodel="http://biomodels.net/model-qualifiers/">
            <rdf:Description rdf:about="#vGAPDH">
              <bqbiol:isVersionOf>
                <rdf:Bag>
                  <rdf:li rdf:resource="urn:miriam:ec-code:1.2.1.12"/>
                </rdf:Bag>
              </bqbiol:isVersionOf>
              <bqbiol:isHomologTo>
                <rdf:Bag>
                  <rdf:li rdf:resource="urn:miriam:reactome:REACT_1847"/>
                </rdf:Bag>
              </bqbiol:isHomologTo>
              <bqbiol:is>
                <rdf:Bag>
                  <rdf:li rdf:resource="urn:miriam:kegg.reaction:R01061"/>
                </rdf:Bag>
              </bqbiol:is>
            </rdf:Description>
          </rdf:RDF>
        </annotation>
        <listOfReactants>
          <speciesReference species="species_18"/>
          <speciesReference species="species_19"/>
        </listOfReactants>
        <listOfProducts>
          <speciesReference species="species_21"/>
          <speciesReference species="species_20"/>
        </listOfProducts>
        <kineticLaw>
          <math xmlns="http://www.w3.org/1998/Math/MathML">
            <apply>
              <times/>
              <ci> compartment_2 </ci>
              <apply>
                <ci> function_15 </ci>
                <ci> Vmax_v7 </ci>
                <ci> species_18 </ci>
                <ci> KGAP_v7 </ci>
                <ci> species_19 </ci>
                <ci> KNAD_v7 </ci>
                <ci> r_v7 </ci>
                <ci> species_21 </ci>
                <ci> KBPGA13_v7 </ci>
                <ci> species_20 </ci>
                <ci> KNADH_v7 </ci>
              </apply>
            </apply>
          </math>
          <listOfParameters>
            <parameter id="Vmax_v7" value="720.9"/>
            <parameter id="KGAP_v7" value="0.15"/>
            <parameter id="KNAD_v7" value="0.45"/>
            <parameter id="r_v7" value="0.67"/>
            <parameter id="KBPGA13_v7" value="0.1"/>
            <parameter id="KNADH_v7" value="0.02"/>
          </listOfParameters>
        </kineticLaw>
      </reaction>
      <reaction metaid="vGPDH" id="vGPDH" name="glycerol3phosphatedehydrogenase">
        <annotation>
          <rdf:RDF xmlns:rdf="http://www.w3.org/1999/02/22-rdf-syntax-ns#" xmlns:dc="http://purl.org/dc/elements/1.1/" xmlns:dcterms="http://purl.org/dc/terms/" xmlns:vCard="http://www.w3.org/2001/vcard-rdf/3.0#" xmlns:bqbiol="http://biomodels.net/biology-qualifiers/" xmlns:bqmodel="http://biomodels.net/model-qualifiers/">
            <rdf:Description rdf:about="#vGPDH">
              <bqbiol:isVersionOf>
                <rdf:Bag>
                  <rdf:li rdf:resource="urn:miriam:ec-code:3.1.3.21"/>
                </rdf:Bag>
              </bqbiol:isVersionOf>
              <bqbiol:isHomologTo>
                <rdf:Bag>
                  <rdf:li rdf:resource="urn:miriam:reactome:REACT_1146"/>
                </rdf:Bag>
              </bqbiol:isHomologTo>
              <bqbiol:is>
                <rdf:Bag>
                  <rdf:li rdf:resource="urn:miriam:kegg.reaction:R00841"/>
                </rdf:Bag>
              </bqbiol:is>
            </rdf:Description>
          </rdf:RDF>
        </annotation>
        <listOfReactants>
          <speciesReference species="species_17"/>
          <speciesReference species="species_20"/>
        </listOfReactants>
        <listOfProducts>
          <speciesReference species="species_19"/>
          <speciesReference species="species_22"/>
        </listOfProducts>
        <kineticLaw>
          <math xmlns="http://www.w3.org/1998/Math/MathML">
            <apply>
              <times/>
              <ci> compartment_2 </ci>
              <apply>
                <ci> function_16 </ci>
                <ci> Vmax_v8 </ci>
                <ci> species_17 </ci>
                <ci> KDHAPg_v8 </ci>
                <ci> species_20 </ci>
                <ci> KNADH_v8 </ci>
                <ci> r_v8 </ci>
                <ci> species_19 </ci>
                <ci> KNAD_v8 </ci>
                <ci> species_22 </ci>
                <ci> KGly3Pg_v8 </ci>
              </apply>
            </apply>
          </math>
          <listOfParameters>
            <parameter id="Vmax_v8" value="465"/>
            <parameter id="KDHAPg_v8" value="0.1"/>
            <parameter id="KNADH_v8" value="0.01"/>
            <parameter id="r_v8" value="0.28"/>
            <parameter id="KNAD_v8" value="0.4"/>
            <parameter id="KGly3Pg_v8" value="2"/>
          </listOfParameters>
        </kineticLaw>
      </reaction>
      <reaction metaid="vGPO" id="vGPO" name="glycerol3phosphate oxidase" reversible="false">
        <annotation>
          <rdf:RDF xmlns:rdf="http://www.w3.org/1999/02/22-rdf-syntax-ns#" xmlns:dc="http://purl.org/dc/elements/1.1/" xmlns:dcterms="http://purl.org/dc/terms/" xmlns:vCard="http://www.w3.org/2001/vcard-rdf/3.0#" xmlns:bqbiol="http://biomodels.net/biology-qualifiers/" xmlns:bqmodel="http://biomodels.net/model-qualifiers/">
            <rdf:Description rdf:about="#vGPO">
              <bqbiol:isVersionOf>
                <rdf:Bag>
                  <rdf:li rdf:resource="urn:miriam:ec-code:1.1.3.21"/>
                </rdf:Bag>
              </bqbiol:isVersionOf>
              <bqbiol:is>
                <rdf:Bag>
                  <rdf:li rdf:resource="urn:miriam:kegg.reaction:R00846"/>
                </rdf:Bag>
              </bqbiol:is>
            </rdf:Description>
          </rdf:RDF>
        </annotation>
        <listOfReactants>
          <speciesReference species="species_9"/>
        </listOfReactants>
        <listOfProducts>
          <speciesReference species="species_8"/>
        </listOfProducts>
        <kineticLaw>
          <math xmlns="http://www.w3.org/1998/Math/MathML">
            <apply>
              <times/>
              <ci> compartment_1 </ci>
              <apply>
                <ci> function_17 </ci>
                <ci> species_9 </ci>
                <ci> Km </ci>
                <ci> V </ci>
              </apply>
            </apply>
          </math>
          <listOfParameters>
            <parameter id="Km" value="1.7"/>
            <parameter id="V" value="368"/>
          </listOfParameters>
        </kineticLaw>
      </reaction>
      <reaction metaid="vPT" id="vPT" name="pyruvate transport" reversible="false">
        <annotation>
          <rdf:RDF xmlns:rdf="http://www.w3.org/1999/02/22-rdf-syntax-ns#" xmlns:dc="http://purl.org/dc/elements/1.1/" xmlns:dcterms="http://purl.org/dc/terms/" xmlns:vCard="http://www.w3.org/2001/vcard-rdf/3.0#" xmlns:bqbiol="http://biomodels.net/biology-qualifiers/" xmlns:bqmodel="http://biomodels.net/model-qualifiers/">
            <rdf:Description rdf:about="#vPT">
              <bqbiol:isVersionOf>
                <rdf:Bag>
                  <rdf:li rdf:resource="urn:miriam:obo.go:GO%3A0006849"/>
                </rdf:Bag>
              </bqbiol:isVersionOf>
            </rdf:Description>
          </rdf:RDF>
        </annotation>
        <listOfReactants>
          <speciesReference species="species_1"/>
        </listOfReactants>
        <listOfProducts>
          <speciesReference species="species_26"/>
        </listOfProducts>
        <kineticLaw>
          <math xmlns="http://www.w3.org/1998/Math/MathML">
            <apply>
              <ci> function_17 </ci>
              <ci> species_1 </ci>
              <ci> Km </ci>
              <ci> V </ci>
            </apply>
          </math>
          <listOfParameters>
            <parameter id="Km" value="1.96"/>
            <parameter id="V" value="200"/>
          </listOfParameters>
        </kineticLaw>
      </reaction>
      <reaction metaid="vPGK" id="vPGK" name="phosphoglycerate kinase">
        <annotation>
          <rdf:RDF xmlns:rdf="http://www.w3.org/1999/02/22-rdf-syntax-ns#" xmlns:dc="http://purl.org/dc/elements/1.1/" xmlns:dcterms="http://purl.org/dc/terms/" xmlns:vCard="http://www.w3.org/2001/vcard-rdf/3.0#" xmlns:bqbiol="http://biomodels.net/biology-qualifiers/" xmlns:bqmodel="http://biomodels.net/model-qualifiers/">
            <rdf:Description rdf:about="#vPGK">
              <bqbiol:isVersionOf>
                <rdf:Bag>
                  <rdf:li rdf:resource="urn:miriam:ec-code:2.7.2.3"/>
                </rdf:Bag>
              </bqbiol:isVersionOf>
              <bqbiol:is>
                <rdf:Bag>
                  <rdf:li rdf:resource="urn:miriam:kegg.reaction:R01512"/>
                </rdf:Bag>
              </bqbiol:is>
            </rdf:Description>
          </rdf:RDF>
        </annotation>
        <listOfReactants>
          <speciesReference species="species_21"/>
          <speciesReference species="species_12"/>
        </listOfReactants>
        <listOfProducts>
          <speciesReference species="species_23"/>
          <speciesReference species="species_11"/>
        </listOfProducts>
        <kineticLaw>
          <math xmlns="http://www.w3.org/1998/Math/MathML">
            <apply>
              <times/>
              <ci> compartment_2 </ci>
              <apply>
                <ci> function_18 </ci>
                <ci> Vmax_v11 </ci>
                <ci> species_21 </ci>
                <ci> KBPGA13_v11 </ci>
                <ci> species_12 </ci>
                <ci> KADPg_v11 </ci>
                <ci> r_v11 </ci>
                <ci> species_23 </ci>
                <ci> KPGA3_v11 </ci>
                <ci> species_11 </ci>
                <ci> KATPg_v11 </ci>
              </apply>
            </apply>
          </math>
          <listOfParameters>
            <parameter id="Vmax_v11" value="2862"/>
            <parameter id="KBPGA13_v11" value="0.003"/>
            <parameter id="KADPg_v11" value="0.1"/>
            <parameter id="r_v11" value="0.47"/>
            <parameter id="KPGA3_v11" value="1.62"/>
            <parameter id="KATPg_v11" value="0.29"/>
          </listOfParameters>
        </kineticLaw>
      </reaction>
      <reaction metaid="vPK" id="vPK" name="pyruvate kinase">
        <annotation>
          <rdf:RDF xmlns:rdf="http://www.w3.org/1999/02/22-rdf-syntax-ns#" xmlns:dc="http://purl.org/dc/elements/1.1/" xmlns:dcterms="http://purl.org/dc/terms/" xmlns:vCard="http://www.w3.org/2001/vcard-rdf/3.0#" xmlns:bqbiol="http://biomodels.net/biology-qualifiers/" xmlns:bqmodel="http://biomodels.net/model-qualifiers/">
            <rdf:Description rdf:about="#vPK">
              <bqbiol:isVersionOf>
                <rdf:Bag>
                  <rdf:li rdf:resource="urn:miriam:ec-code:2.7.1.40"/>
                </rdf:Bag>
              </bqbiol:isVersionOf>
              <bqbiol:isHomologTo>
                <rdf:Bag>
                  <rdf:li rdf:resource="urn:miriam:reactome:REACT_1911"/>
                </rdf:Bag>
              </bqbiol:isHomologTo>
              <bqbiol:is>
                <rdf:Bag>
                  <rdf:li rdf:resource="urn:miriam:kegg.reaction:R00200"/>
                </rdf:Bag>
              </bqbiol:is>
            </rdf:Description>
          </rdf:RDF>
        </annotation>
        <listOfReactants>
          <speciesReference species="species_4"/>
          <speciesReference species="species_2"/>
        </listOfReactants>
        <listOfProducts>
          <speciesReference species="species_1"/>
          <speciesReference species="species_3"/>
        </listOfProducts>
        <kineticLaw>
          <math xmlns="http://www.w3.org/1998/Math/MathML">
            <apply>
              <times/>
              <ci> compartment_1 </ci>
              <apply>
                <ci> function_19 </ci>
                <ci> Vmax_v12 </ci>
                <ci> species_4 </ci>
                <ci> PK_n </ci>
                <ci> species_2 </ci>
                <ci> KADP_v12 </ci>
                <ci> species_3 </ci>
              </apply>
            </apply>
          </math>
          <listOfParameters>
            <parameter id="Vmax_v12" value="1020"/>
            <parameter id="PK_n" value="2.5"/>
            <parameter id="KADP_v12" value="0.114"/>
          </listOfParameters>
        </kineticLaw>
      </reaction>
      <reaction metaid="vAU" id="vAU" name="atp utilisation" reversible="false">
        <listOfReactants>
          <speciesReference species="species_3"/>
        </listOfReactants>
        <listOfProducts>
          <speciesReference species="species_2"/>
        </listOfProducts>
        <kineticLaw>
          <math xmlns="http://www.w3.org/1998/Math/MathML">
            <apply>
              <times/>
              <ci> compartment_1 </ci>
              <apply>
                <ci> function_20 </ci>
                <ci> k </ci>
                <ci> species_3 </ci>
                <ci> species_2 </ci>
              </apply>
            </apply>
          </math>
          <listOfParameters>
            <parameter id="k" value="50"/>
          </listOfParameters>
        </kineticLaw>
      </reaction>
      <reaction metaid="vGK" id="vGK" name="glycerol kinase">
        <annotation>
          <rdf:RDF xmlns:rdf="http://www.w3.org/1999/02/22-rdf-syntax-ns#" xmlns:dc="http://purl.org/dc/elements/1.1/" xmlns:dcterms="http://purl.org/dc/terms/" xmlns:vCard="http://www.w3.org/2001/vcard-rdf/3.0#" xmlns:bqbiol="http://biomodels.net/biology-qualifiers/" xmlns:bqmodel="http://biomodels.net/model-qualifiers/">
            <rdf:Description rdf:about="#vGK">
              <bqbiol:isVersionOf>
                <rdf:Bag>
                  <rdf:li rdf:resource="urn:miriam:ec-code:2.7.1.30"/>
                </rdf:Bag>
              </bqbiol:isVersionOf>
              <bqbiol:is>
                <rdf:Bag>
                  <rdf:li rdf:resource="urn:miriam:kegg.reaction:R00847"/>
                </rdf:Bag>
              </bqbiol:is>
            </rdf:Description>
          </rdf:RDF>
        </annotation>
        <listOfReactants>
          <speciesReference species="species_22"/>
          <speciesReference species="species_12"/>
        </listOfReactants>
        <listOfProducts>
          <speciesReference species="species_24"/>
          <speciesReference species="species_11"/>
        </listOfProducts>
        <kineticLaw>
          <math xmlns="http://www.w3.org/1998/Math/MathML">
            <apply>
              <times/>
              <ci> compartment_2 </ci>
              <apply>
                <ci> function_21 </ci>
                <ci> Vmax_v14 </ci>
                <ci> species_22 </ci>
                <ci> KGly3Pg_v14 </ci>
                <ci> species_12 </ci>
                <ci> KADPg_v14 </ci>
                <ci> r_v14 </ci>
                <ci> species_24 </ci>
                <ci> KGlycerol_v14 </ci>
                <ci> species_11 </ci>
                <ci> KATPg_v14 </ci>
              </apply>
            </apply>
          </math>
          <listOfParameters>
            <parameter id="Vmax_v14" value="200"/>
            <parameter id="KGly3Pg_v14" value="3.83"/>
            <parameter id="KADPg_v14" value="0.56"/>
            <parameter id="r_v14" value="60.86"/>
            <parameter id="KGlycerol_v14" value="0.44"/>
            <parameter id="KATPg_v14" value="0.24"/>
          </listOfParameters>
        </kineticLaw>
      </reaction>
      <reaction metaid="vPGM" id="vPGM" name="phosphoglycerate mutase">
        <annotation>
          <rdf:RDF xmlns:rdf="http://www.w3.org/1999/02/22-rdf-syntax-ns#" xmlns:dc="http://purl.org/dc/elements/1.1/" xmlns:dcterms="http://purl.org/dc/terms/" xmlns:vCard="http://www.w3.org/2001/vcard-rdf/3.0#" xmlns:bqbiol="http://biomodels.net/biology-qualifiers/" xmlns:bqmodel="http://biomodels.net/model-qualifiers/">
            <rdf:Description rdf:about="#vPGM">
              <bqbiol:is>
                <rdf:Bag>
                  <rdf:li rdf:resource="urn:miriam:kegg.reaction:R01518"/>
                </rdf:Bag>
              </bqbiol:is>
              <bqbiol:isVersionOf>
                <rdf:Bag>
                  <rdf:li rdf:resource="urn:miriam:ec-code:5.4.2.1"/>
                </rdf:Bag>
              </bqbiol:isVersionOf>
            </rdf:Description>
          </rdf:RDF>
        </annotation>
        <listOfReactants>
          <speciesReference species="species_7"/>
        </listOfReactants>
        <listOfProducts>
          <speciesReference species="species_5"/>
        </listOfProducts>
        <kineticLaw>
          <math xmlns="http://www.w3.org/1998/Math/MathML">
            <apply>
              <times/>
              <ci> compartment_1 </ci>
              <apply>
                <ci> function_12 </ci>
                <ci> species_7 </ci>
                <ci> species_5 </ci>
                <ci> Kms </ci>
                <ci> Kmp </ci>
                <ci> Vf </ci>
                <ci> Vr </ci>
              </apply>
            </apply>
          </math>
          <listOfParameters>
            <parameter id="Kms" value="0.27"/>
            <parameter id="Kmp" value="0.11"/>
            <parameter id="Vf" value="225"/>
            <parameter id="Vr" value="495"/>
          </listOfParameters>
        </kineticLaw>
      </reaction>
      <reaction metaid="vENO" id="vENO" name="enolase">
        <annotation>
          <rdf:RDF xmlns:rdf="http://www.w3.org/1999/02/22-rdf-syntax-ns#" xmlns:dc="http://purl.org/dc/elements/1.1/" xmlns:dcterms="http://purl.org/dc/terms/" xmlns:vCard="http://www.w3.org/2001/vcard-rdf/3.0#" xmlns:bqbiol="http://biomodels.net/biology-qualifiers/" xmlns:bqmodel="http://biomodels.net/model-qualifiers/">
            <rdf:Description rdf:about="#vENO">
              <bqbiol:isVersionOf>
                <rdf:Bag>
                  <rdf:li rdf:resource="urn:miriam:ec-code:4.2.1.11"/>
                </rdf:Bag>
              </bqbiol:isVersionOf>
              <bqbiol:is>
                <rdf:Bag>
                  <rdf:li rdf:resource="urn:miriam:kegg.reaction:R00658"/>
                </rdf:Bag>
              </bqbiol:is>
            </rdf:Description>
          </rdf:RDF>
        </annotation>
        <listOfReactants>
          <speciesReference species="species_5"/>
        </listOfReactants>
        <listOfProducts>
          <speciesReference species="species_4"/>
        </listOfProducts>
        <kineticLaw>
          <math xmlns="http://www.w3.org/1998/Math/MathML">
            <apply>
              <times/>
              <ci> compartment_1 </ci>
              <apply>
                <ci> function_12 </ci>
                <ci> species_5 </ci>
                <ci> species_4 </ci>
                <ci> Kms </ci>
                <ci> Kmp </ci>
                <ci> Vf </ci>
                <ci> Vr </ci>
              </apply>
            </apply>
          </math>
          <listOfParameters>
            <parameter id="Kms" value="0.054"/>
            <parameter id="Kmp" value="0.24"/>
            <parameter id="Vf" value="598"/>
            <parameter id="Vr" value="394.68"/>
          </listOfParameters>
        </kineticLaw>
      </reaction>
      <reaction metaid="vAKc" id="vAKc" name="adenylate kinase cytosol">
        <annotation>
          <rdf:RDF xmlns:rdf="http://www.w3.org/1999/02/22-rdf-syntax-ns#" xmlns:dc="http://purl.org/dc/elements/1.1/" xmlns:dcterms="http://purl.org/dc/terms/" xmlns:vCard="http://www.w3.org/2001/vcard-rdf/3.0#" xmlns:bqbiol="http://biomodels.net/biology-qualifiers/" xmlns:bqmodel="http://biomodels.net/model-qualifiers/">
            <rdf:Description rdf:about="#vAKc">
              <bqbiol:is>
                <rdf:Bag>
                  <rdf:li rdf:resource="urn:miriam:kegg.reaction:R00127"/>
                </rdf:Bag>
              </bqbiol:is>
              <bqbiol:isVersionOf>
                <rdf:Bag>
                  <rdf:li rdf:resource="urn:miriam:ec-code:2.7.4.3"/>
                </rdf:Bag>
              </bqbiol:isVersionOf>
            </rdf:Description>
          </rdf:RDF>
        </annotation>
        <listOfReactants>
          <speciesReference species="species_3"/>
          <speciesReference species="species_6"/>
        </listOfReactants>
        <listOfProducts>
          <speciesReference species="species_2" stoichiometry="2"/>
        </listOfProducts>
        <kineticLaw>
          <math xmlns="http://www.w3.org/1998/Math/MathML">
            <apply>
              <times/>
              <ci> compartment_1 </ci>
              <apply>
                <ci> function_22 </ci>
                <ci> k </ci>
                <ci> species_3 </ci>
                <ci> species_6 </ci>
                <ci> keqak </ci>
                <ci> species_2 </ci>
              </apply>
            </apply>
          </math>
          <listOfParameters>
            <parameter id="k" value="1000000"/>
            <parameter id="keqak" value="0.442"/>
          </listOfParameters>
        </kineticLaw>
      </reaction>
      <reaction metaid="vAKg" id="vAKg" name="adenylate kinase glycosome">
        <annotation>
          <rdf:RDF xmlns:rdf="http://www.w3.org/1999/02/22-rdf-syntax-ns#" xmlns:dc="http://purl.org/dc/elements/1.1/" xmlns:dcterms="http://purl.org/dc/terms/" xmlns:vCard="http://www.w3.org/2001/vcard-rdf/3.0#" xmlns:bqbiol="http://biomodels.net/biology-qualifiers/" xmlns:bqmodel="http://biomodels.net/model-qualifiers/">
            <rdf:Description rdf:about="#vAKg">
              <bqbiol:is>
                <rdf:Bag>
                  <rdf:li rdf:resource="urn:miriam:kegg.reaction:R00127"/>
                </rdf:Bag>
              </bqbiol:is>
              <bqbiol:isVersionOf>
                <rdf:Bag>
                  <rdf:li rdf:resource="urn:miriam:ec-code:2.7.4.3"/>
                </rdf:Bag>
              </bqbiol:isVersionOf>
            </rdf:Description>
          </rdf:RDF>
        </annotation>
        <listOfReactants>
          <speciesReference species="species_11"/>
          <speciesReference species="species_13"/>
        </listOfReactants>
        <listOfProducts>
          <speciesReference species="species_12" stoichiometry="2"/>
        </listOfProducts>
        <kineticLaw>
          <math xmlns="http://www.w3.org/1998/Math/MathML">
            <apply>
              <times/>
              <ci> compartment_2 </ci>
              <apply>
                <ci> function_22 </ci>
                <ci> k </ci>
                <ci> species_11 </ci>
                <ci> species_13 </ci>
                <ci> keqak </ci>
                <ci> species_12 </ci>
              </apply>
            </apply>
          </math>
          <listOfParameters>
            <parameter id="k" value="1000000"/>
            <parameter id="keqak" value="0.442"/>
          </listOfParameters>
        </kineticLaw>
      </reaction>
      <reaction metaid="vPGT" id="vPGT" name="3phosphoglycerate transport">
        <annotation>
          <rdf:RDF xmlns:rdf="http://www.w3.org/1999/02/22-rdf-syntax-ns#" xmlns:dc="http://purl.org/dc/elements/1.1/" xmlns:dcterms="http://purl.org/dc/terms/" xmlns:vCard="http://www.w3.org/2001/vcard-rdf/3.0#" xmlns:bqbiol="http://biomodels.net/biology-qualifiers/" xmlns:bqmodel="http://biomodels.net/model-qualifiers/">
            <rdf:Description rdf:about="#vPGT">
              <bqbiol:isVersionOf>
                <rdf:Bag>
                  <rdf:li rdf:resource="urn:miriam:obo.go:GO%3A0015713"/>
                </rdf:Bag>
              </bqbiol:isVersionOf>
            </rdf:Description>
          </rdf:RDF>
        </annotation>
        <listOfReactants>
          <speciesReference species="species_23"/>
        </listOfReactants>
        <listOfProducts>
          <speciesReference species="species_7"/>
        </listOfProducts>
        <kineticLaw>
          <math xmlns="http://www.w3.org/1998/Math/MathML">
            <apply>
              <minus/>
              <apply>
                <times/>
                <ci> k1 </ci>
                <ci> species_23 </ci>
              </apply>
              <apply>
                <times/>
                <ci> k2 </ci>
                <ci> species_7 </ci>
              </apply>
            </apply>
          </math>
          <listOfParameters>
            <parameter id="k1" value="1000000"/>
            <parameter id="k2" value="1000000"/>
          </listOfParameters>
        </kineticLaw>
      </reaction>
      <reaction metaid="vANTI" id="vANTI" name="gly3p dhap antiporter">
        <annotation>
          <rdf:RDF xmlns:rdf="http://www.w3.org/1999/02/22-rdf-syntax-ns#" xmlns:dc="http://purl.org/dc/elements/1.1/" xmlns:dcterms="http://purl.org/dc/terms/" xmlns:vCard="http://www.w3.org/2001/vcard-rdf/3.0#" xmlns:bqbiol="http://biomodels.net/biology-qualifiers/" xmlns:bqmodel="http://biomodels.net/model-qualifiers/">
            <rdf:Description rdf:about="#vANTI">
              <bqbiol:isVersionOf>
                <rdf:Bag>
                  <rdf:li rdf:resource="urn:miriam:obo.go:GO%3A0015169"/>
                </rdf:Bag>
              </bqbiol:isVersionOf>
            </rdf:Description>
          </rdf:RDF>
        </annotation>
        <listOfReactants>
          <speciesReference species="species_22"/>
          <speciesReference species="species_8"/>
        </listOfReactants>
        <listOfProducts>
          <speciesReference species="species_9"/>
          <speciesReference species="species_17"/>
        </listOfProducts>
        <kineticLaw>
          <math xmlns="http://www.w3.org/1998/Math/MathML">
            <apply>
              <minus/>
              <apply>
                <times/>
                <ci> k1 </ci>
                <ci> species_22 </ci>
                <ci> species_8 </ci>
              </apply>
              <apply>
                <times/>
                <ci> k2 </ci>
                <ci> species_9 </ci>
                <ci> species_17 </ci>
              </apply>
            </apply>
          </math>
          <listOfParameters>
            <parameter id="k1" value="1000000"/>
            <parameter id="k2" value="1000000"/>
          </listOfParameters>
        </kineticLaw>
      </reaction>
      <reaction metaid="vGlyT" id="vGlyT" name="glycerol transport">
        <annotation>
          <rdf:RDF xmlns:rdf="http://www.w3.org/1999/02/22-rdf-syntax-ns#" xmlns:dc="http://purl.org/dc/elements/1.1/" xmlns:dcterms="http://purl.org/dc/terms/" xmlns:vCard="http://www.w3.org/2001/vcard-rdf/3.0#" xmlns:bqbiol="http://biomodels.net/biology-qualifiers/" xmlns:bqmodel="http://biomodels.net/model-qualifiers/">
            <rdf:Description rdf:about="#vGlyT">
              <bqbiol:isVersionOf>
                <rdf:Bag>
                  <rdf:li rdf:resource="urn:miriam:obo.go:GO%3A0015793"/>
                </rdf:Bag>
              </bqbiol:isVersionOf>
            </rdf:Description>
          </rdf:RDF>
        </annotation>
        <listOfReactants>
          <speciesReference species="species_24"/>
        </listOfReactants>
        <listOfProducts>
          <speciesReference species="species_27"/>
        </listOfProducts>
        <kineticLaw>
          <math xmlns="http://www.w3.org/1998/Math/MathML">
            <apply>
              <minus/>
              <apply>
                <times/>
                <ci> k1 </ci>
                <ci> species_24 </ci>
              </apply>
              <apply>
                <times/>
                <ci> k2 </ci>
                <ci> species_27 </ci>
              </apply>
            </apply>
          </math>
          <listOfParameters>
            <parameter id="k1" value="1000000"/>
            <parameter id="k2" value="1000000"/>
          </listOfParameters>
        </kineticLaw>
      </reaction>
    </listOfReactions>
  </model>
</sbml>
