# Supplementary material for: TIde: a software for the systematic scanning of drug targets in kinetic network models
Source: BMC Bioinformatics. 2009 Oct 19;10:344. doi: 10.1186/1471-2105-10-344 (PMC2773792; doi:10.1186/1471-2105-10-344)
Supplement: Additional file 2 — TIde-1.2.1 source code. Contains the packed python source code of our tool. [file 1471-2105-10-344-S2.ZIP › TIde-1.2.1/models/postbranch_vf_10.xml]

<?xml version="1.0" encoding="UTF-8"?>
<sbml xmlns="http://www.sbml.org/sbml/level2/version2" level="2" version="2">
  <model id="Model_1" name="New Model">
    <listOfFunctionDefinitions>
      <functionDefinition id="function_1" name="Reversible Michaelis-Menten">
        <math xmlns="http://www.w3.org/1998/Math/MathML">
          <lambda>
            <bvar>
              <ci> substrate </ci>
            </bvar>
            <bvar>
              <ci> product </ci>
            </bvar>
            <bvar>
              <ci> Kms </ci>
            </bvar>
            <bvar>
              <ci> Kmp </ci>
            </bvar>
            <bvar>
              <ci> Vf </ci>
            </bvar>
            <bvar>
              <ci> Vr </ci>
            </bvar>
            <apply>
              <divide/>
              <apply>
                <minus/>
                <apply>
                  <divide/>
                  <apply>
                    <times/>
                    <ci> Vf </ci>
                    <ci> substrate </ci>
                  </apply>
                  <ci> Kms </ci>
                </apply>
                <apply>
                  <divide/>
                  <apply>
                    <times/>
                    <ci> Vr </ci>
                    <ci> product </ci>
                  </apply>
                  <ci> Kmp </ci>
                </apply>
              </apply>
              <apply>
                <plus/>
                <cn> 1 </cn>
                <apply>
                  <divide/>
                  <ci> substrate </ci>
                  <ci> Kms </ci>
                </apply>
                <apply>
                  <divide/>
                  <ci> product </ci>
                  <ci> Kmp </ci>
                </apply>
              </apply>
            </apply>
          </lambda>
        </math>
      </functionDefinition>
    </listOfFunctionDefinitions>
    <listOfUnitDefinitions>
      <unitDefinition id="volume">
        <listOfUnits>
          <unit kind="litre" scale="-3"/>
        </listOfUnits>
      </unitDefinition>
      <unitDefinition id="substance">
        <listOfUnits>
          <unit kind="mole" scale="-3"/>
        </listOfUnits>
      </unitDefinition>
    </listOfUnitDefinitions>
    <listOfCompartments>
      <compartment id="compartment_1" name="compartment" size="1"/>
    </listOfCompartments>
    <listOfSpecies>
      <species id="species_1" name="species" compartment="compartment_1" initialConcentration="1" boundaryCondition="true" constant="true"/>
      <species id="species_2" name="species_1" compartment="compartment_1" initialConcentration="0"/>
      <species id="species_3" name="species_2" compartment="compartment_1" initialConcentration="0"/>
      <species id="species_4" name="species_3" compartment="compartment_1" initialConcentration="0"/>
      <species id="species_5" name="species_4" compartment="compartment_1" initialConcentration="0" boundaryCondition="true" constant="true"/>
      <species id="species_6" name="species_5" compartment="compartment_1" initialConcentration="0"/>
      <species id="species_7" name="species_6" compartment="compartment_1" initialConcentration="0"/>
      <species id="species_8" name="species_7" compartment="compartment_1" initialConcentration="0" boundaryCondition="true" constant="true"/>
    </listOfSpecies>
    <listOfReactions>
      <reaction id="reaction_1" name="reaction">
        <listOfReactants>
          <speciesReference species="species_1"/>
        </listOfReactants>
        <listOfProducts>
          <speciesReference species="species_2"/>
        </listOfProducts>
        <kineticLaw>
          <math xmlns="http://www.w3.org/1998/Math/MathML">
            <apply>
              <times/>
              <ci> compartment_1 </ci>
              <apply>
                <ci> function_1 </ci>
                <ci> species_1 </ci>
                <ci> species_2 </ci>
                <ci> Kms </ci>
                <ci> Kmp </ci>
                <ci> Vf </ci>
                <ci> Vr </ci>
              </apply>
            </apply>
          </math>
          <listOfParameters>
            <parameter id="Kms" value="1"/>
            <parameter id="Kmp" value="1"/>
            <parameter id="Vf" value="10"/>
            <parameter id="Vr" value="1"/>
          </listOfParameters>
        </kineticLaw>
      </reaction>
      <reaction id="reaction_2" name="reaction_1">
        <listOfReactants>
          <speciesReference species="species_2"/>
        </listOfReactants>
        <listOfProducts>
          <speciesReference species="species_3"/>
        </listOfProducts>
        <kineticLaw>
          <math xmlns="http://www.w3.org/1998/Math/MathML">
            <apply>
              <times/>
              <ci> compartment_1 </ci>
              <apply>
                <ci> function_1 </ci>
                <ci> species_2 </ci>
                <ci> species_3 </ci>
                <ci> Kms </ci>
                <ci> Kmp </ci>
                <ci> Vf </ci>
                <ci> Vr </ci>
              </apply>
            </apply>
          </math>
          <listOfParameters>
            <parameter id="Kms" value="1"/>
            <parameter id="Kmp" value="1"/>
            <parameter id="Vf" value="10"/>
            <parameter id="Vr" value="1"/>
          </listOfParameters>
        </kineticLaw>
      </reaction>
      <reaction id="reaction_3" name="reaction_2">
        <listOfReactants>
          <speciesReference species="species_3"/>
        </listOfReactants>
        <listOfProducts>
          <speciesReference species="species_4"/>
        </listOfProducts>
        <kineticLaw>
          <math xmlns="http://www.w3.org/1998/Math/MathML">
            <apply>
              <times/>
              <ci> compartment_1 </ci>
              <apply>
                <ci> function_1 </ci>
                <ci> species_3 </ci>
                <ci> species_4 </ci>
                <ci> Kms </ci>
                <ci> Kmp </ci>
                <ci> Vf </ci>
                <ci> Vr </ci>
              </apply>
            </apply>
          </math>
          <listOfParameters>
            <parameter id="Kms" value="1"/>
            <parameter id="Kmp" value="1"/>
            <parameter id="Vf" value="10"/>
            <parameter id="Vr" value="1"/>
          </listOfParameters>
        </kineticLaw>
      </reaction>
      <reaction id="reaction_4" name="reaction_3">
        <listOfReactants>
          <speciesReference species="species_4"/>
        </listOfReactants>
        <listOfProducts>
          <speciesReference species="species_5"/>
        </listOfProducts>
        <kineticLaw>
          <math xmlns="http://www.w3.org/1998/Math/MathML">
            <apply>
              <times/>
              <ci> compartment_1 </ci>
              <apply>
                <ci> function_1 </ci>
                <ci> species_4 </ci>
                <ci> species_5 </ci>
                <ci> Kms </ci>
                <ci> Kmp </ci>
                <ci> Vf </ci>
                <ci> Vr </ci>
              </apply>
            </apply>
          </math>
          <listOfParameters>
            <parameter id="Kms" value="1"/>
            <parameter id="Kmp" value="1"/>
            <parameter id="Vf" value="10"/>
            <parameter id="Vr" value="1"/>
          </listOfParameters>
        </kineticLaw>
      </reaction>
      <reaction id="reaction_5" name="reaction_4">
        <listOfReactants>
          <speciesReference species="species_3"/>
        </listOfReactants>
        <listOfProducts>
          <speciesReference species="species_6"/>
        </listOfProducts>
        <kineticLaw>
          <math xmlns="http://www.w3.org/1998/Math/MathML">
            <apply>
              <times/>
              <ci> compartment_1 </ci>
              <apply>
                <ci> function_1 </ci>
                <ci> species_3 </ci>
                <ci> species_6 </ci>
                <ci> Kms </ci>
                <ci> Kmp </ci>
                <ci> Vf </ci>
                <ci> Vr </ci>
              </apply>
            </apply>
          </math>
          <listOfParameters>
            <parameter id="Kms" value="1"/>
            <parameter id="Kmp" value="1"/>
            <parameter id="Vf" value="10"/>
            <parameter id="Vr" value="1"/>
          </listOfParameters>
        </kineticLaw>
      </reaction>
      <reaction id="reaction_6" name="reaction_5">
        <listOfReactants>
          <speciesReference species="species_6"/>
        </listOfReactants>
        <listOfProducts>
          <speciesReference species="species_7"/>
        </listOfProducts>
        <kineticLaw>
          <math xmlns="http://www.w3.org/1998/Math/MathML">
            <apply>
              <times/>
              <ci> compartment_1 </ci>
              <apply>
                <ci> function_1 </ci>
                <ci> species_6 </ci>
                <ci> species_7 </ci>
                <ci> Kms </ci>
                <ci> Kmp </ci>
                <ci> Vf </ci>
                <ci> Vr </ci>
              </apply>
            </apply>
          </math>
          <listOfParameters>
            <parameter id="Kms" value="1"/>
            <parameter id="Kmp" value="1"/>
            <parameter id="Vf" value="10"/>
            <parameter id="Vr" value="1"/>
          </listOfParameters>
        </kineticLaw>
      </reaction>
      <reaction id="reaction_7" name="reaction_6">
        <listOfReactants>
          <speciesReference species="species_7"/>
        </listOfReactants>
        <listOfProducts>
          <speciesReference species="species_8"/>
        </listOfProducts>
        <kineticLaw>
          <math xmlns="http://www.w3.org/1998/Math/MathML">
            <apply>
              <times/>
              <ci> compartment_1 </ci>
              <apply>
                <ci> function_1 </ci>
                <ci> species_7 </ci>
                <ci> species_8 </ci>
                <ci> Kms </ci>
                <ci> Kmp </ci>
                <ci> Vf </ci>
                <ci> Vr </ci>
              </apply>
            </apply>
          </math>
          <listOfParameters>
            <parameter id="Kms" value="1"/>
            <parameter id="Kmp" value="1"/>
            <parameter id="Vf" value="10"/>
            <parameter id="Vr" value="1"/>
          </listOfParameters>
        </kineticLaw>
      </reaction>
    </listOfReactions>
  </model>
</sbml>
